# Supplementary material for: Prevalence and risk factors of strongyloidiasis among schoolchildren in Sabach Sanjal and Upper Badibou districts in the North Bank East Region of The Gambia
Source: Parasite Epidemiol Control. 2021 Oct 21;15:e00228. doi: 10.1016/j.parepi.2021.e00228 (PMC8716566; doi:10.1016/j.parepi.2021.e00228)
Supplement: Supplementary material 2 — Additional file 2. Strongyloides stercoralis Positive data. [file mmc2.xls]

## Sheet: Sheet1
RECORDER	REGION	DISTRICT	SCHOOL CODE	BARCODE SCAN	DEFECATE	DISTRICT	BARCODE	SCAN	MANUAL	MANUAL	Q8_NOTES
6606	NBER	Sabach Sanjal	519	GMAM02628	1	44402	2	GMAM02628	GMAM02628	GMAM02628	S. stercularis
6606	NBER	Sabach Sanjal	519	GMAM02630	1	44402	2	GMAM02630	GMAM02630	GMAM02630	S. stercularis
6606	NBER	Sabach Sanjal	519	GMAM02643	1	44402	2	GMAM02643	GMAM02643	GMAM02643	S. stercularis
6606	NBER	Sabach Sanjal	519	GMAM02645	1	44402	2	GMAM02645	GMAM02645	GMAM02645	S. stercularis
6606	NBER	Sabach Sanjal	519	GMAM02648	1	44402	2	GMAM02648	GMAM02648	GMAM02648	S. stercularis
6606	NBER	Sabach Sanjal	519	GMAM02669	1	44402	2	GMAM02669	GMAM02669	GMAM02669	S. stercularis
6606	NBER	Sabach Sanjal	519	GMAM02672	1	44402	2	GMAM02672	GMAM02672	GMAM02672	S. stercularis
6606	NBER	Sabach Sanjal	519	GMAM02674	1	44402	2	GMAM02674	GMAM02674	GMAM02674	S. stercularis
6606	NBER	Sabach Sanjal	520	GMAM02527	1	44402	2	GMAM02527	GMAM02527	GMAM02527	S. stercularis
6606	NBER	Sabach Sanjal	520	GMAM02534	1	44402	2	GMAM02534	GMAM02534	GMAM02534	S. stercularis
6606	NBER	Sabach Sanjal	520	GMAM02537	1	44402	2	GMAM02537	GMAM02537	GMAM02537	S. stercularis
6606	NBER	Sabach Sanjal	520	GMAM02545	1	44402	2	GMAM02545	GMAM02545	GMAM02545	S. stercularis
6606	NBER	Sabach Sanjal	520	GMAM02547	1	44402	2	GMAM02547	GMAM02547	GMAM02547	S. stercularis
6606	NBER	Sabach Sanjal	520	GMAM02548	1	44402	2	GMAM02548	GMAM02548	GMAM02548	S. stercularis
6606	NBER	Sabach Sanjal	520	GMAM02550	1	44402	2	GMAM02550	GMAM02550	GMAM02550	S. stercularis
6606	NBER	Sabach Sanjal	520	GMAM02554	1	44402	2	GMAM02554	GMAM02554	GMAM02554	S. stercularis
6606	NBER	Sabach Sanjal	520	GMAM02555	1	44402	2	GMAM02555	GMAM02555	GMAM02555	S. stercularis
6606	NBER	Sabach Sanjal	520	GMAM02561	1	44402	2	GMAM02561	GMAM02561	GMAM02561	S. stercularis
6606	NBER	Sabach Sanjal	520	GMAM02567	1	44402	2	GMAM02567	GMAM02567	GMAM02567	S. stercularis
6606	NBER	Sabach Sanjal	520	GMAM02571	1	44402	2	GMAM02571	GMAM02571	GMAM02571	S. stercularis
6606	NBER	Sabach Sanjal	520	GMAM02572	1	44402	2	GMAM02572	GMAM02572	GMAM02572	S. stercularis
6606	NBER	Sabach Sanjal	520	GMAM02574	1	44402	2	GMAM02574	GMAM02574	GMAM02574	S. stercularis
6606	NBER	Sabach Sanjal	520	GMAM02575	1	44402	2	GMAM02575	GMAM02575	GMAM02575	S. stercularis
6606	NBER	Sabach Sanjal	521	GMAM02577	1	44402	2	GMAM02577	GMAM02577	GMAM02577	S. stercularis
6606	NBER	Sabach Sanjal	521	GMAM02578	5	44402	2	GMAM02578	GMAM02578	GMAM02578	S. stercularis
6606	NBER	Sabach Sanjal	521	GMAM02580	1	44402	2	GMAM02580	GMAM02580	GMAM02580	S. stercularis
6606	NBER	Sabach Sanjal	521	GMAM02583	1	44402	2	GMAM02583	GMAM02583	GMAM02583	S. stercularis
6606	NBER	Sabach Sanjal	521	GMAM02589	1	44402	2	GMAM02589	GMAM02589	GMAM02589	S. stercularis
6606	NBER	Sabach Sanjal	521	GMAM02593	1	44402	2	GMAM02593	GMAM02593	GMAM02593	S. stercularis
6606	NBER	Sabach Sanjal	521	GMAM02597	1	44402	2	GMAM02597	GMAM02597	GMAM02597	S. stercularis
6606	NBER	Sabach Sanjal	521	GMAM02599	1	44402	2	GMAM02599	GMAM02599	GMAM02599	S. stercularis
6606	NBER	Sabach Sanjal	521	GMAM02602	1	44402	2	GMAM02602	GMAM02602	GMAM02602	S. stercularis
6606	NBER	Sabach Sanjal	521	GMAM02604	1	44402	2	GMAM02604	GMAM02604	GMAM02604	S. stercularis
6606	NBER	Sabach Sanjal	521	GMAM02609	1	44402	2	GMAM02609	GMAM02609	GMAM02609	S. stercularis
6606	NBER	Sabach Sanjal	521	GMAM02616	1	44402	2	GMAM02616	GMAM02616	GMAM02616	S. stercularis
6606	NBER	Sabach Sanjal	521	GMAM02619	1	44402	2	GMAM02619	GMAM02619	GMAM02619	S. stercularis
6606	NBER	Sabach Sanjal	521	GMAM02621	1	44402	2	GMAM02621	GMAM02621	GMAM02621	S. stercularis
6606	NBER	Upper badibou	602	GMAM02427	1	44403	2	GMAM02427	GMAM02427	GMAM02427	S. stercularis
6606	NBER	Upper badibou	602	GMAM02432	1	44403	2	GMAM02432	GMAM02432	GMAM02432	S. stercularis
6606	NBER	Upper badibou	602	GMAM02441	1	44403	2	GMAM02441	GMAM02441	GMAM02441	S. stercularis
6606	NBER	Upper badibou	602	GMAM02462	1	44403	2	GMAM02462	GMAM02462	GMAM02462	S. stercularis
6606	NBER	Upper badibou	602	GMAM02464	1	44403	2	GMAM02464	GMAM02464	GMAM02464	S. stercularis
6606	NBER	Upper badibou	602	GMAM02467	1	44403	2	GMAM02467	GMAM02467	GMAM02467	S. stercularis
6606	NBER	Upper badibou	602	GMAM02468	1	44403	2	GMAM02468	GMAM02468	GMAM02468	S. stercularis
6606	NBER	Upper badibou	603	GMAM02477	1	44403	2	GMAM02477	GMAM02477	GMAM02477	S. stercularis
6606	NBER	Upper badibou	603	GMAM02478	1	44403	2	GMAM02478	GMAM02478	GMAM02478	S. stercularis
6606	NBER	Upper badibou	603	GMAM02481	1	44403	2	GMAM02481	GMAM02481	GMAM02481	S. stercularis
6606	NBER	Upper badibou	603	GMAM02484	1	44403	2	GMAM02484	GMAM02484	GMAM02484	S. stercularis
6606	NBER	Upper badibou	603	GMAM02487	1	44403	2	GMAM02487	GMAM02487	GMAM02487	S. stercularis
6606	NBER	Upper badibou	603	GMAM02488	1	44403	2	GMAM02488	GMAM02488	GMAM02488	S. stercularis
6606	NBER	Upper badibou	603	GMAM02489	1	44403	2	GMAM02489	GMAM02489	GMAM02489	S. stercularis
6606	NBER	Upper badibou	603	GMAM02490	1	44403	2	GMAM02490	GMAM02490	GMAM02490	S. stercularis
6606	NBER	Upper badibou	603	GMAM02491	1	44403	2	GMAM02491	GMAM02491	GMAM02491	S. stercularis
6606	NBER	Upper badibou	603	GMAM02493	1	44403	2	GMAM02493	GMAM02493	GMAM02493	S. stercularis
6606	NBER	Upper badibou	603	GMAM02496	1	44403	2	GMAM02496	GMAM02496	GMAM02496	S. stercularis
6606	NBER	Upper badibou	603	GMAM02497	1	44403	2	GMAM02497	GMAM02497	GMAM02497	S. stercularis
6606	NBER	Upper badibou	603	GMAM02498	1	44403	2	GMAM02498	GMAM02498	GMAM02498	S. stercularis
6606	NBER	Upper badibou	603	GMAM02499	1	44403	2	GMAM02499	GMAM02499	GMAM02499	S. stercularis
6606	NBER	Upper badibou	603	GMAM02502	1	44403	2	GMAM02502	GMAM02502	GMAM02502	S. stercularis
6606	NBER	Upper badibou	603	GMAM02504	1	44403	2	GMAM02504	GMAM02504	GMAM02504	S. stercularis
6606	NBER	Upper badibou	603	GMAM02505	1	44403	2	GMAM02505	GMAM02505	GMAM02505	S. stercularis
6606	NBER	Upper badibou	603	GMAM02506	1	44403	2	GMAM02506	GMAM02506	GMAM02506	S. stercularis
6606	NBER	Upper badibou	603	GMAM02508	1	44403	2	GMAM02508	GMAM02508	GMAM02508	S. stercularis
6606	NBER	Upper badibou	603	GMAM02509	1	44403	2	GMAM02509	GMAM02509	GMAM02509	S. stercularis
6606	NBER	Upper badibou	603	GMAM02511	1	44403	2	GMAM02511	GMAM02511	GMAM02511	S. stercularis
6606	NBER	Upper badibou	603	GMAM02512	1	44403	2	GMAM02512	GMAM02512	GMAM02512	S. stercularis
6606	NBER	Upper badibou	603	GMAM02514	1	44403	2	GMAM02514	GMAM02514	GMAM02514	S. stercularis
6606	NBER	Upper badibou	603	GMAM02520	1	44403	2	GMAM02520	GMAM02520	GMAM02520	S. stercularis
6606	NBER	Upper badibou	603	GMAM02521	1	44403	2	GMAM02521	GMAM02521	GMAM02521	S. stercularis
6606	NBER	Upper badibou	603	GMAM02523	1	44403	2	GMAM02523	GMAM02523	GMAM02523	S. stercularis
6606	NBER	Upper badibou	603	GMAM02526	1	44403	2	GMAM02526	GMAM02526	GMAM02526	S. stercularis
5505	NBER	Upper badibou	611	GMAM06204	1	44403	1	GMAM06204	Missing	Missing	S. stercularis
5505	NBER	Upper badibou	607	GMAM06093	1	44403	1	GMAM06093	Missing	Missing	S. stercularis
5505	NBER	Upper badibou	607	GMAM06101	1	44403	1	GMAM06101	Missing	Missing	S. stercularis
5505	NBER	Upper badibou	607	GMAM06109	1	44403	1	GMAM06109	Missing	Missing	S. stercularis
5505	NBER	Upper badibou	607	GMAM06116	1	44403	1	GMAM06116	Missing	Missing	S. stercularis
