# Supplementary material for: Prevalence and risk factors of strongyloidiasis among schoolchildren in Sabach Sanjal and Upper Badibou districts in the North Bank East Region of The Gambia
Source: Parasite Epidemiol Control. 2021 Oct 21;15:e00228. doi: 10.1016/j.parepi.2021.e00228 (PMC8716566; doi:10.1016/j.parepi.2021.e00228)
Supplement: Supplementary material 3 — Additional file 3. Strongyloides stercoralis Negative data. [file mmc3.xls]

## Sheet: Sheet1
RECORDER	REGION		SCHOOL CODE	BARCODE SCAN	CONSENT_STH_Q29A_DEFECATE
9909	NBER	Sabach Sanjal	518	GMAM04806	1
9909	NBER	Sabach Sanjal	518	GMAM04807	1
9909	NBER	Sabach Sanjal	518	GMAM04808	1
9909	NBER	Sabach Sanjal	518	GMAM04809	1
9909	NBER	Sabach Sanjal	518	GMAM04810	1
9909	NBER	Sabach Sanjal	518	GMAM04811	1
9909	NBER	Sabach Sanjal	518	GMAM04812	1
9909	NBER	Sabach Sanjal	518	GMAM04813	1
9909	NBER	Sabach Sanjal	518	GMAM04814	1
9909	NBER	Sabach Sanjal	518	GMAM04815	1
9909	NBER	Sabach Sanjal	518	GMAM04816	1
9909	NBER	Sabach Sanjal	518	GMAM04817	1
9909	NBER	Sabach Sanjal	518	GMAM04818	1
9909	NBER	Sabach Sanjal	518	GMAM04819	1
9909	NBER	Sabach Sanjal	518	GMAM04820	1
9909	NBER	Sabach Sanjal	518	GMAM04821	1
9909	NBER	Sabach Sanjal	518	GMAM04822	1
9909	NBER	Sabach Sanjal	518	GMAM04823	1
9909	NBER	Sabach Sanjal	518	GMAM04824	1
9909	NBER	Sabach Sanjal	518	GMAM04825	1
9909	NBER	Sabach Sanjal	518	GMAM04826	1
9909	NBER	Sabach Sanjal	518	GMAM04827	1
9909	NBER	Sabach Sanjal	518	GMAM04828	1
9909	NBER	Sabach Sanjal	518	GMAM04829	1
9909	NBER	Sabach Sanjal	518	GMAM04830	1
9909	NBER	Sabach Sanjal	518	GMAM04831	1
9909	NBER	Sabach Sanjal	518	GMAM04832	1
9909	NBER	Sabach Sanjal	518	GMAM04833	1
9909	NBER	Sabach Sanjal	518	GMAM04834	1
9909	NBER	Sabach Sanjal	518	GMAM04835	1
9909	NBER	Sabach Sanjal	518	GMAM04836	1
9909	NBER	Sabach Sanjal	518	GMAM04837	1
9909	NBER	Sabach Sanjal	518	GMAM04838	1
9909	NBER	Sabach Sanjal	518	GMAM04839	1
9909	NBER	Sabach Sanjal	518	GMAM04840	1
9909	NBER	Sabach Sanjal	518	GMAM04841	1
9909	NBER	Sabach Sanjal	518	GMAM04842	1
9909	NBER	Sabach Sanjal	518	GMAM04843	1
9909	NBER	Sabach Sanjal	518	GMAM04844	1
9909	NBER	Sabach Sanjal	518	GMAM04845	1
9909	NBER	Sabach Sanjal	518	GMAM04846	1
9909	NBER	Sabach Sanjal	518	GMAM04847	1
9909	NBER	Sabach Sanjal	518	GMAM04848	1
9909	NBER	Sabach Sanjal	518	GMAM04849	1
9909	NBER	Sabach Sanjal	518	GMAM04850	1
9909	NBER	Sabach Sanjal	518	GMAM04851	1
9909	NBER	Sabach Sanjal	518	GMAM04852	1
9909	NBER	Sabach Sanjal	518	GMAM04853	1
9909	NBER	Sabach Sanjal	518	GMAM04854	1
9909	NBER	Sabach Sanjal	518	GMAM04855	1
9910	NBER	Sabach Sanjal	518	GMAM07880	1
6606	NBER	Sabach Sanjal	519	GMAM02627	1
6606	NBER	Sabach Sanjal	519	GMAM02629	1
6606	NBER	Sabach Sanjal	519	GMAM02631	1
6606	NBER	Sabach Sanjal	519	GMAM02632	1
6606	NBER	Sabach Sanjal	519	GMAM02633	1
6606	NBER	Sabach Sanjal	519	GMAM02634	1
6606	NBER	Sabach Sanjal	519	GMAM02635	1
6606	NBER	Sabach Sanjal	519	GMAM02636	1
6606	NBER	Sabach Sanjal	519	GMAM02637	1
6606	NBER	Sabach Sanjal	519	GMAM02638	1
6606	NBER	Sabach Sanjal	519	GMAM02639	1
6606	NBER	Sabach Sanjal	519	GMAM02640	1
6606	NBER	Sabach Sanjal	519	GMAM02641	1
6606	NBER	Sabach Sanjal	519	GMAM02642	1
6606	NBER	Sabach Sanjal	519	GMAM02644	1
6606	NBER	Sabach Sanjal	519	GMAM02646	1
6606	NBER	Sabach Sanjal	519	GMAM02647	1
6606	NBER	Sabach Sanjal	519	GMAM02649	1
6606	NBER	Sabach Sanjal	519	GMAM02650	1
6606	NBER	Sabach Sanjal	519	GMAM02651	1
6606	NBER	Sabach Sanjal	519	GMAM02652	1
6606	NBER	Sabach Sanjal	519	GMAM02653	1
6606	NBER	Sabach Sanjal	519	GMAM02654	1
6606	NBER	Sabach Sanjal	519	GMAM02655	1
6606	NBER	Sabach Sanjal	519	GMAM02656	1
6606	NBER	Sabach Sanjal	519	GMAM02657	1
6606	NBER	Sabach Sanjal	519	GMAM02658	1
6606	NBER	Sabach Sanjal	519	GMAM02659	1
6606	NBER	Sabach Sanjal	519	GMAM02660	1
6606	NBER	Sabach Sanjal	519	GMAM02661	1
6606	NBER	Sabach Sanjal	519	GMAM02662	1
6606	NBER	Sabach Sanjal	519	GMAM02663	1
6606	NBER	Sabach Sanjal	519	GMAM02664	1
6606	NBER	Sabach Sanjal	519	GMAM02665	1
6606	NBER	Sabach Sanjal	519	GMAM02666	1
6606	NBER	Sabach Sanjal	519	GMAM02667	1
6606	NBER	Sabach Sanjal	519	GMAM02668	1
6606	NBER	Sabach Sanjal	519	GMAM02670	1
6606	NBER	Sabach Sanjal	519	GMAM02671	1
6606	NBER	Sabach Sanjal	519	GMAM02673	1
6606	NBER	Sabach Sanjal	519	GMAM02675	1
6606	NBER	Sabach Sanjal	519	GMAM02676	1
6606	NBER	Sabach Sanjal	520	GMAM02528	1
6606	NBER	Sabach Sanjal	520	GMAM02529	1
6606	NBER	Sabach Sanjal	520	GMAM02530	1
6606	NBER	Sabach Sanjal	520	GMAM02531	1
6606	NBER	Sabach Sanjal	520	GMAM02532	1
6606	NBER	Sabach Sanjal	520	GMAM02533	1
6606	NBER	Sabach Sanjal	520	GMAM02535	1
6606	NBER	Sabach Sanjal	520	GMAM02536	1
6606	NBER	Sabach Sanjal	520	GMAM02538	1
6606	NBER	Sabach Sanjal	520	GMAM02539	1
6606	NBER	Sabach Sanjal	520	GMAM02540	1
6606	NBER	Sabach Sanjal	520	GMAM02541	1
6606	NBER	Sabach Sanjal	520	GMAM02542	1
6606	NBER	Sabach Sanjal	520	GMAM02543	1
6606	NBER	Sabach Sanjal	520	GMAM02544	1
6606	NBER	Sabach Sanjal	520	GMAM02546	1
6606	NBER	Sabach Sanjal	520	GMAM02549	1
6606	NBER	Sabach Sanjal	520	GMAM02551	1
6606	NBER	Sabach Sanjal	520	GMAM02552	1
6606	NBER	Sabach Sanjal	520	GMAM02553	1
6606	NBER	Sabach Sanjal	520	GMAM02556	1
6606	NBER	Sabach Sanjal	520	GMAM02557	1
6606	NBER	Sabach Sanjal	520	GMAM02558	1
6606	NBER	Sabach Sanjal	520	GMAM02559	1
6606	NBER	Sabach Sanjal	520	GMAM02560	1
6606	NBER	Sabach Sanjal	520	GMAM02562	1
6606	NBER	Sabach Sanjal	520	GMAM02563	1
6606	NBER	Sabach Sanjal	520	GMAM02564	1
6606	NBER	Sabach Sanjal	520	GMAM02565	1
6606	NBER	Sabach Sanjal	520	GMAM02566	1
6606	NBER	Sabach Sanjal	520	GMAM02568	1
6606	NBER	Sabach Sanjal	520	GMAM02569	1
6606	NBER	Sabach Sanjal	520	GMAM02570	1
6606	NBER	Sabach Sanjal	520	GMAM02573	1
6606	NBER	Sabach Sanjal	520	GMAM02576	1
6606	NBER	Sabach Sanjal	521	GMAM02579	1
6606	NBER	Sabach Sanjal	521	GMAM02581	1
6606	NBER	Sabach Sanjal	521	GMAM02582	1
6606	NBER	Sabach Sanjal	521	GMAM02584	1
6606	NBER	Sabach Sanjal	521	GMAM02585	1
6606	NBER	Sabach Sanjal	521	GMAM02586	1
6606	NBER	Sabach Sanjal	521	GMAM02587	1
6606	NBER	Sabach Sanjal	521	GMAM02588	1
6606	NBER	Sabach Sanjal	521	GMAM02590	1
6606	NBER	Sabach Sanjal	521	GMAM02591	1
6606	NBER	Sabach Sanjal	521	GMAM02592	1
6606	NBER	Sabach Sanjal	521	GMAM02594	1
6606	NBER	Sabach Sanjal	521	GMAM02595	1
6606	NBER	Sabach Sanjal	521	GMAM02596	1
6606	NBER	Sabach Sanjal	521	GMAM02598	1
6606	NBER	Sabach Sanjal	521	GMAM02600	1
6606	NBER	Sabach Sanjal	521	GMAM02601	1
6606	NBER	Sabach Sanjal	521	GMAM02603	1
6606	NBER	Sabach Sanjal	521	GMAM02605	1
6606	NBER	Sabach Sanjal	521	GMAM02606	1
6606	NBER	Sabach Sanjal	521	GMAM02607	1
6606	NBER	Sabach Sanjal	521	GMAM02608	1
6606	NBER	Sabach Sanjal	521	GMAM02610	1
6606	NBER	Sabach Sanjal	521	GMAM02611	1
6606	NBER	Sabach Sanjal	521	GMAM02612	1
6606	NBER	Sabach Sanjal	521	GMAM02613	1
6606	NBER	Sabach Sanjal	521	GMAM02614	1
6606	NBER	Sabach Sanjal	521	GMAM02615	1
6606	NBER	Sabach Sanjal	521	GMAM02617	1
6606	NBER	Sabach Sanjal	521	GMAM02618	1
6606	NBER	Sabach Sanjal	521	GMAM02620	1
6606	NBER	Sabach Sanjal	521	GMAM02622	1
6606	NBER	Sabach Sanjal	521	GMAM02623	1
6606	NBER	Sabach Sanjal	521	GMAM02624	1
6606	NBER	Sabach Sanjal	521	GMAM02625	1
6606	NBER	Sabach Sanjal	521	GMAM02626	1
5505	NBER	Sabach Sanjal	601	GMAM06238	1
5505	NBER	Sabach Sanjal	601	GMAM06239	1
5505	NBER	Sabach Sanjal	601	GMAM06240	1
5505	NBER	Sabach Sanjal	601	GMAM06241	1
5505	NBER	Sabach Sanjal	601	GMAM06242	1
5505	NBER	Sabach Sanjal	601	GMAM06243	1
5505	NBER	Sabach Sanjal	601	GMAM06244	1
5505	NBER	Sabach Sanjal	601	GMAM06245	1
5505	NBER	Sabach Sanjal	601	GMAM06246	1
5505	NBER	Sabach Sanjal	601	GMAM06247	1
5505	NBER	Sabach Sanjal	601	GMAM06248	1
5505	NBER	Sabach Sanjal	601	GMAM06249	1
5505	NBER	Sabach Sanjal	601	GMAM06250	1
5505	NBER	Sabach Sanjal	601	GMAM06251	1
5505	NBER	Sabach Sanjal	601	GMAM06252	1
5505	NBER	Sabach Sanjal	601	GMAM06253	1
5505	NBER	Sabach Sanjal	601	GMAM06254	1
5505	NBER	Sabach Sanjal	601	GMAM06255	1
5505	NBER	Sabach Sanjal	601	GMAM06256	1
5505	NBER	Sabach Sanjal	601	GMAM06257	1
5505	NBER	Sabach Sanjal	601	GMAM06258	1
5505	NBER	Sabach Sanjal	601	GMAM06259	1
5505	NBER	Sabach Sanjal	601	GMAM06260	1
5505	NBER	Sabach Sanjal	601	GMAM06261	1
5505	NBER	Sabach Sanjal	601	GMAM06262	1
5505	NBER	Sabach Sanjal	601	GMAM06263	1
5505	NBER	Sabach Sanjal	601	GMAM06264	1
5505	NBER	Sabach Sanjal	601	GMAM06265	1
5505	NBER	Sabach Sanjal	601	GMAM06266	1
5505	NBER	Sabach Sanjal	601	GMAM06267	1
5505	NBER	Sabach Sanjal	601	GMAM06268	1
5505	NBER	Sabach Sanjal	601	GMAM06269	1
5505	NBER	Sabach Sanjal	601	GMAM06270	1
5505	NBER	Sabach Sanjal	601	GMAM06271	1
5505	NBER	Sabach Sanjal	601	GMAM06272	1
5505	NBER	Sabach Sanjal	601	GMAM06273	1
5505	NBER	Sabach Sanjal	601	GMAM06274	1
5505	NBER	Sabach Sanjal	601	GMAM06275	1
5505	NBER	Sabach Sanjal	601	GMAM06276	1
5505	NBER	Sabach Sanjal	601	GMAM06277	1
5505	NBER	Sabach Sanjal	601	GMAM06278	1
5505	NBER	Sabach Sanjal	601	GMAM06279	1
5505	NBER	Sabach Sanjal	601	GMAM06280	1
5505	NBER	Sabach Sanjal	601	GMAM06281	1
5505	NBER	Sabach Sanjal	601	GMAM06282	1
5505	NBER	Sabach Sanjal	601	GMAM06283	1
5505	NBER	Sabach Sanjal	601	GMAM06284	1
5505	NBER	Sabach Sanjal	601	GMAM06285	1
5505	NBER	Sabach Sanjal	601	GMAM06286	1
5505	NBER	Sabach Sanjal	601	GMAM06287	1
6606	NBER	Upper badibou	602	GMAM02428	1
6606	NBER	Upper badibou	602	GMAM02429	1
6606	NBER	Upper badibou	602	GMAM02430	1
6606	NBER	Upper badibou	602	GMAM02431	1
6606	NBER	Upper badibou	602	GMAM02433	1
6606	NBER	Upper badibou	602	GMAM02434	1
6606	NBER	Upper badibou	602	GMAM02435	1
6606	NBER	Upper badibou	602	GMAM02436	1
6606	NBER	Upper badibou	602	GMAM02437	1
6606	NBER	Upper badibou	602	GMAM02438	1
6606	NBER	Upper badibou	602	GMAM02439	1
6606	NBER	Upper badibou	602	GMAM02440	1
6606	NBER	Upper badibou	602	GMAM02442	1
6606	NBER	Upper badibou	602	GMAM02443	1
6606	NBER	Upper badibou	602	GMAM02444	1
6606	NBER	Upper badibou	602	GMAM02445	1
6606	NBER	Upper badibou	602	GMAM02446	1
6606	NBER	Upper badibou	602	GMAM02447	1
6606	NBER	Upper badibou	602	GMAM02448	1
6606	NBER	Upper badibou	602	GMAM02449	1
6606	NBER	Upper badibou	602	GMAM02450	1
6606	NBER	Upper badibou	602	GMAM02451	1
6606	NBER	Upper badibou	602	GMAM02452	1
6606	NBER	Upper badibou	602	GMAM02453	1
6606	NBER	Upper badibou	602	GMAM02454	1
6606	NBER	Upper badibou	602	GMAM02455	1
6606	NBER	Upper badibou	602	GMAM02456	1
6606	NBER	Upper badibou	602	GMAM02457	1
6606	NBER	Upper badibou	602	GMAM02458	1
6606	NBER	Upper badibou	602	GMAM02459	1
6606	NBER	Upper badibou	602	GMAM02460	1
6606	NBER	Upper badibou	602	GMAM02461	1
6606	NBER	Upper badibou	602	GMAM02463	1
6606	NBER	Upper badibou	602	GMAM02465	1
6606	NBER	Upper badibou	602	GMAM02466	1
6606	NBER	Upper badibou	602	GMAM02469	1
6606	NBER	Upper badibou	602	GMAM02470	1
6606	NBER	Upper badibou	602	GMAM02471	1
6606	NBER	Upper badibou	602	GMAM02472	1
6606	NBER	Upper badibou	602	GMAM02473	1
6606	NBER	Upper badibou	602	GMAM02474	1
6606	NBER	Upper badibou	602	GMAM02475	1
6606	NBER	Upper badibou	602	GMAM02476	1
6606	NBER	Upper badibou	603	GMAM02479	1
6606	NBER	Upper badibou	603	GMAM02480	1
6606	NBER	Upper badibou	603	GMAM02482	1
6606	NBER	Upper badibou	603	GMAM02483	1
6606	NBER	Upper badibou	603	GMAM02485	1
6606	NBER	Upper badibou	603	GMAM02486	1
6606	NBER	Upper badibou	603	GMAM02492	1
6606	NBER	Upper badibou	603	GMAM02494	1
6606	NBER	Upper badibou	603	GMAM02495	1
6606	NBER	Upper badibou	603	GMAM02500	1
6606	NBER	Upper badibou	603	GMAM02501	1
6606	NBER	Upper badibou	603	GMAM02503	1
6606	NBER	Upper badibou	603	GMAM02507	1
6606	NBER	Upper badibou	603	GMAM02510	1
6606	NBER	Upper badibou	603	GMAM02513	1
6606	NBER	Upper badibou	603	GMAM02515	1
6606	NBER	Upper badibou	603	GMAM02516	1
6606	NBER	Upper badibou	603	GMAM02517	1
6606	NBER	Upper badibou	603	GMAM02518	1
6606	NBER	Upper badibou	603	GMAM02519	1
6606	NBER	Upper badibou	603	GMAM02522	1
6606	NBER	Upper badibou	603	GMAM02524	1
6606	NBER	Upper badibou	603	GMAM02525	1
5505	NBER	Upper badibou	611	GMAM06188	1
5505	NBER	Upper badibou	611	GMAM06189	1
5505	NBER	Upper badibou	611	GMAM06190	1
5505	NBER	Upper badibou	611	GMAM06191	1
5505	NBER	Upper badibou	611	GMAM06192	1
5505	NBER	Upper badibou	611	GMAM06193	1
5505	NBER	Upper badibou	611	GMAM06194	1
5505	NBER	Upper badibou	611	GMAM06195	1
5505	NBER	Upper badibou	611	GMAM06196	1
5505	NBER	Upper badibou	611	GMAM06197	1
5505	NBER	Upper badibou	611	GMAM06198	1
5505	NBER	Upper badibou	611	GMAM06199	1
5505	NBER	Upper badibou	611	GMAM06200	1
5505	NBER	Upper badibou	611	GMAM06201	1
5505	NBER	Upper badibou	611	GMAM06202	1
5505	NBER	Upper badibou	611	GMAM06203	1
5505	NBER	Upper badibou	611	GMAM06205	1
5505	NBER	Upper badibou	611	GMAM06206	1
5505	NBER	Upper badibou	611	GMAM06207	1
5505	NBER	Upper badibou	611	GMAM06208	1
5505	NBER	Upper badibou	611	GMAM06209	1
5505	NBER	Upper badibou	611	GMAM06210	1
5505	NBER	Upper badibou	611	GMAM06211	1
5505	NBER	Upper badibou	611	GMAM06212	1
5505	NBER	Upper badibou	611	GMAM06213	1
5505	NBER	Upper badibou	611	GMAM06214	1
5505	NBER	Upper badibou	611	GMAM06215	1
5505	NBER	Upper badibou	611	GMAM06216	1
5505	NBER	Upper badibou	611	GMAM06217	1
5505	NBER	Upper badibou	611	GMAM06218	1
5505	NBER	Upper badibou	611	GMAM06219	1
5505	NBER	Upper badibou	611	GMAM06220	1
5505	NBER	Upper badibou	611	GMAM06221	1
5505	NBER	Upper badibou	611	GMAM06222	1
5505	NBER	Upper badibou	611	GMAM06223	1
5505	NBER	Upper badibou	611	GMAM06224	1
5505	NBER	Upper badibou	611	GMAM06225	1
5505	NBER	Upper badibou	611	GMAM06226	1
5505	NBER	Upper badibou	611	GMAM06227	1
5505	NBER	Upper badibou	611	GMAM06228	1
5505	NBER	Upper badibou	611	GMAM06229	1
5505	NBER	Upper badibou	611	GMAM06230	1
5505	NBER	Upper badibou	611	GMAM06231	1
5505	NBER	Upper badibou	611	GMAM06232	1
5505	NBER	Upper badibou	611	GMAM06233	1
5505	NBER	Upper badibou	611	GMAM06234	1
5505	NBER	Upper badibou	611	GMAM06235	1
5505	NBER	Upper badibou	611	GMAM06236	1
5505	NBER	Upper badibou	611	GMAM06237	1
9909	NBER	Upper badibou	605	GMAM04756	1
9909	NBER	Upper badibou	605	GMAM04757	1
9909	NBER	Upper badibou	605	GMAM04758	1
9909	NBER	Upper badibou	605	GMAM04759	1
9909	NBER	Upper badibou	605	GMAM04760	1
9909	NBER	Upper badibou	605	GMAM04761	1
9909	NBER	Upper badibou	605	GMAM04762	1
9909	NBER	Upper badibou	605	GMAM04763	1
9909	NBER	Upper badibou	605	GMAM04764	1
9909	NBER	Upper badibou	605	GMAM04765	1
9909	NBER	Upper badibou	605	GMAM04766	1
9909	NBER	Upper badibou	605	GMAM04767	1
9909	NBER	Upper badibou	605	GMAM04768	1
9909	NBER	Upper badibou	605	GMAM04769	1
9909	NBER	Upper badibou	605	GMAM04770	1
9909	NBER	Upper badibou	605	GMAM04771	1
9909	NBER	Upper badibou	605	GMAM04772	1
9909	NBER	Upper badibou	605	GMAM04773	1
9909	NBER	Upper badibou	605	GMAM04774	1
9909	NBER	Upper badibou	605	GMAM04775	1
9909	NBER	Upper badibou	605	GMAM04776	1
9909	NBER	Upper badibou	605	GMAM04777	1
9909	NBER	Upper badibou	605	GMAM04778	1
9909	NBER	Upper badibou	605	GMAM04779	1
9909	NBER	Upper badibou	605	GMAM04780	1
9909	NBER	Upper badibou	605	GMAM04781	1
9909	NBER	Upper badibou	605	GMAM04782	1
9909	NBER	Upper badibou	605	GMAM04783	1
9909	NBER	Upper badibou	605	GMAM04784	1
9909	NBER	Upper badibou	605	GMAM04785	1
9909	NBER	Upper badibou	605	GMAM04786	1
9909	NBER	Upper badibou	605	GMAM04787	1
9909	NBER	Upper badibou	605	GMAM04788	1
9909	NBER	Upper badibou	605	GMAM04789	1
9909	NBER	Upper badibou	605	GMAM04790	1
9909	NBER	Upper badibou	605	GMAM04791	1
9909	NBER	Upper badibou	605	GMAM04792	1
9909	NBER	Upper badibou	605	GMAM04793	1
9909	NBER	Upper badibou	605	GMAM04794	1
9909	NBER	Upper badibou	605	GMAM04795	1
9909	NBER	Upper badibou	605	GMAM04796	1
9909	NBER	Upper badibou	605	GMAM04797	1
9909	NBER	Upper badibou	605	GMAM04798	1
9909	NBER	Upper badibou	605	GMAM04799	1
9909	NBER	Upper badibou	605	GMAM04800	1
9909	NBER	Upper badibou	605	GMAM04801	1
9909	NBER	Upper badibou	605	GMAM04802	1
9909	NBER	Upper badibou	605	GMAM04803	1
9909	NBER	Upper badibou	605	GMAM04804	1
9909	NBER	Upper badibou	605	GMAM04805	1
5505	NBER	Upper badibou	606	GMAM06042	1
5505	NBER	Upper badibou	606	GMAM06038	1
5505	NBER	Upper badibou	606	GMAM06039	1
5505	NBER	Upper badibou	606	GMAM06040	1
5505	NBER	Upper badibou	606	GMAM06041	1
5505	NBER	Upper badibou	606	GMAM06043	1
5505	NBER	Upper badibou	606	GMAM06044	1
5505	NBER	Upper badibou	606	GMAM06045	1
5505	NBER	Upper badibou	606	GMAM06046	1
5505	NBER	Upper badibou	606	GMAM06047	1
5505	NBER	Upper badibou	606	GMAM06048	1
5505	NBER	Upper badibou	606	GMAM06049	1
5505	NBER	Upper badibou	606	GMAM06050	1
5505	NBER	Upper badibou	606	GMAM06051	1
5505	NBER	Upper badibou	606	GMAM06052	1
5505	NBER	Upper badibou	606	GMAM06053	1
5505	NBER	Upper badibou	606	GMAM06054	1
5505	NBER	Upper badibou	606	GMAM06055	1
5505	NBER	Upper badibou	606	GMAM06056	1
5505	NBER	Upper badibou	606	GMAM06057	1
5505	NBER	Upper badibou	606	GMAM06058	1
5505	NBER	Upper badibou	606	GMAM06059	1
5505	NBER	Upper badibou	606	GMAM06060	1
5505	NBER	Upper badibou	606	GMAM06061	1
5505	NBER	Upper badibou	606	GMAM06062	1
5505	NBER	Upper badibou	606	GMAM06063	1
5505	NBER	Upper badibou	606	GMAM06064	1
5505	NBER	Upper badibou	606	GMAM06065	1
5505	NBER	Upper badibou	606	GMAM06066	1
5505	NBER	Upper badibou	606	GMAM06067	1
5505	NBER	Upper badibou	606	GMAM06068	1
5505	NBER	Upper badibou	606	GMAM06069	1
5505	NBER	Upper badibou	606	GMAM06070	1
5505	NBER	Upper badibou	606	GMAM06071	1
5505	NBER	Upper badibou	606	GMAM06072	1
5505	NBER	Upper badibou	606	GMAM06073	1
5505	NBER	Upper badibou	606	GMAM06074	1
5505	NBER	Upper badibou	606	GMAM06075	1
5505	NBER	Upper badibou	606	GMAM06076	1
5505	NBER	Upper badibou	606	GMAM06077	1
5505	NBER	Upper badibou	606	GMAM06078	1
5505	NBER	Upper badibou	606	GMAM06079	1
5505	NBER	Upper badibou	606	GMAM06080	1
5505	NBER	Upper badibou	606	GMAM06081	1
5505	NBER	Upper badibou	606	GMAM06082	1
5505	NBER	Upper badibou	606	GMAM06083	1
5505	NBER	Upper badibou	606	GMAM06084	1
5505	NBER	Upper badibou	606	GMAM06085	1
5505	NBER	Upper badibou	606	GMAM06086	1
5505	NBER	Upper badibou	606	GMAM06087	1
5505	NBER	Upper badibou	607	GMAM06088	1
5505	NBER	Upper badibou	607	GMAM06089	1
5505	NBER	Upper badibou	607	GMAM06090	1
5505	NBER	Upper badibou	607	GMAM06091	1
5505	NBER	Upper badibou	607	GMAM06092	1
5505	NBER	Upper badibou	607	GMAM06094	1
5505	NBER	Upper badibou	607	GMAM06095	1
5505	NBER	Upper badibou	607	GMAM06096	1
5505	NBER	Upper badibou	607	GMAM06097	1
5505	NBER	Upper badibou	607	GMAM06098	1
5505	NBER	Upper badibou	607	GMAM06099	1
5505	NBER	Upper badibou	607	GMAM06100	1
5505	NBER	Upper badibou	607	GMAM06102	1
5505	NBER	Upper badibou	607	GMAM06103	1
5505	NBER	Upper badibou	607	GMAM06104	1
5505	NBER	Upper badibou	607	GMAM06105	1
5505	NBER	Upper badibou	607	GMAM06106	1
5505	NBER	Upper badibou	607	GMAM06107	1
5505	NBER	Upper badibou	607	GMAM06108	1
5505	NBER	Upper badibou	607	GMAM06110	1
5505	NBER	Upper badibou	607	GMAM06111	1
5505	NBER	Upper badibou	607	GMAM06112	1
5505	NBER	Upper badibou	607	GMAM06113	1
5505	NBER	Upper badibou	607	GMAM06114	1
5505	NBER	Upper badibou	607	GMAM06115	1
5505	NBER	Upper badibou	607	GMAM06117	1
5505	NBER	Upper badibou	607	GMAM06118	1
5505	NBER	Upper badibou	607	GMAM06119	1
5505	NBER	Upper badibou	607	GMAM06120	1
5505	NBER	Upper badibou	607	GMAM06121	1
5505	NBER	Upper badibou	607	GMAM06122	1
5505	NBER	Upper badibou	607	GMAM06123	1
5505	NBER	Upper badibou	607	GMAM06124	1
5505	NBER	Upper badibou	607	GMAM06125	1
5505	NBER	Upper badibou	607	GMAM06126	1
5505	NBER	Upper badibou	607	GMAM06127	1
5505	NBER	Upper badibou	607	GMAM06128	1
5505	NBER	Upper badibou	607	GMAM06129	1
5505	NBER	Upper badibou	607	GMAM06130	1
5505	NBER	Upper badibou	607	GMAM06131	1
5505	NBER	Upper badibou	607	GMAM06132	1
5505	NBER	Upper badibou	607	GMAM06133	1
5505	NBER	Upper badibou	607	GMAM06134	1
5505	NBER	Upper badibou	607	GMAM06135	1
5505	NBER	Upper badibou	607	GMAM06136	1
5505	NBER	Upper badibou	607	GMAM06137	1
9909	NBER	Upper badibou	608	GMAM04606	1
9909	NBER	Upper badibou	608	GMAM04607	1
9909	NBER	Upper badibou	608	GMAM04608	1
9909	NBER	Upper badibou	608	GMAM04609	1
9909	NBER	Upper badibou	608	GMAM04610	1
9909	NBER	Upper badibou	608	GMAM04611	1
9909	NBER	Upper badibou	608	GMAM04612	1
9909	NBER	Upper badibou	608	GMAM04613	1
9909	NBER	Upper badibou	608	GMAM04614	1
9909	NBER	Upper badibou	608	GMAM04615	1
9909	NBER	Upper badibou	608	GMAM04616	1
9909	NBER	Upper badibou	608	GMAM04617	1
9909	NBER	Upper badibou	608	GMAM04618	1
9909	NBER	Upper badibou	608	GMAM04619	1
9909	NBER	Upper badibou	608	GMAM04620	1
9909	NBER	Upper badibou	608	GMAM04621	1
9909	NBER	Upper badibou	608	GMAM04622	1
9909	NBER	Upper badibou	608	GMAM04623	1
9909	NBER	Upper badibou	608	GMAM04624	1
9909	NBER	Upper badibou	608	GMAM04625	1
9909	NBER	Upper badibou	608	GMAM04626	1
9909	NBER	Upper badibou	608	GMAM04627	1
9909	NBER	Upper badibou	608	GMAM04628	1
9909	NBER	Upper badibou	608	GMAM04629	1
9909	NBER	Upper badibou	608	GMAM04630	1
9909	NBER	Upper badibou	608	GMAM04631	1
9909	NBER	Upper badibou	608	GMAM04632	1
9909	NBER	Upper badibou	608	GMAM04633	1
9909	NBER	Upper badibou	608	GMAM04634	1
9909	NBER	Upper badibou	608	GMAM04635	1
9909	NBER	Upper badibou	608	GMAM04636	1
9909	NBER	Upper badibou	608	GMAM04637	1
9909	NBER	Upper badibou	608	GMAM04638	1
9909	NBER	Upper badibou	608	GMAM04639	1
9909	NBER	Upper badibou	608	GMAM04640	1
9909	NBER	Upper badibou	608	GMAM04641	1
9909	NBER	Upper badibou	608	GMAM04642	1
9909	NBER	Upper badibou	608	GMAM04643	1
9909	NBER	Upper badibou	608	GMAM04644	1
9909	NBER	Upper badibou	608	GMAM04645	1
9909	NBER	Upper badibou	608	GMAM04646	1
9909	NBER	Upper badibou	608	GMAM04647	1
9909	NBER	Upper badibou	608	GMAM04648	1
9909	NBER	Upper badibou	608	GMAM04649	1
9909	NBER	Upper badibou	608	GMAM04650	1
9909	NBER	Upper badibou	608	GMAM04651	1
9909	NBER	Upper badibou	608	GMAM04652	1
9909	NBER	Upper badibou	608	GMAM04653	1
9909	NBER	Upper badibou	608	GMAM04654	1
9909	NBER	Upper badibou	608	GMAM04655	1
		Upper badibou	609	GMAM06288	1
		Upper badibou	609	GMAM0689	1
		Upper badibou	609	GMAM0692	1
		Upper badibou	609	GMAM06291	1
		Upper badibou	609	GMAM06292	1
5505	NBER	Upper badibou	609	GMAM06293	1
5505	NBER	Upper badibou	609	GMAM06294	1
5505	NBER	Upper badibou	609	GMAM06295	1
5505	NBER	Upper badibou	609	GMAM06296	1
5505	NBER	Upper badibou	609	GMAM06297	1
5505	NBER	Upper badibou	609	GMAM06298	1
5505	NBER	Upper badibou	609	GMAM06299	1
5505	NBER	Upper badibou	609	GMAM06300	1
5505	NBER	Upper badibou	609	GMAM06301	1
5505	NBER	Upper badibou	609	GMAM06302	1
5505	NBER	Upper badibou	609	GMAM06303	1
5505	NBER	Upper badibou	609	GMAM06304	1
5505	NBER	Upper badibou	609	GMAM06305	1
5505	NBER	Upper badibou	609	GMAM06306	1
5505	NBER	Upper badibou	609	GMAM06307	1
5505	NBER	Upper badibou	609	GMAM06308	1
5505	NBER	Upper badibou	609	GMAM06309	1
5505	NBER	Upper badibou	609	GMAM06310	1
5505	NBER	Upper badibou	609	GMAM06311	1
5505	NBER	Upper badibou	609	GMAM06312	1
5505	NBER	Upper badibou	609	GMAM06313	1
5505	NBER	Upper badibou	609	GMAM06314	1
5505	NBER	Upper badibou	609	GMAM06315	1
5505	NBER	Upper badibou	609	GMAM06316	1
5505	NBER	Upper badibou	609	GMAM06317	1
5505	NBER	Upper badibou	609	GMAM06318	1
5505	NBER	Upper badibou	609	GMAM06319	1
5505	NBER	Upper badibou	609	GMAM06320	1
5505	NBER	Upper badibou	609	GMAM06321	1
5505	NBER	Upper badibou	609	GMAM06322	1
5505	NBER	Upper badibou	609	GMAM06323	1
5505	NBER	Upper badibou	609	GMAM06324	1
5505	NBER	Upper badibou	609	GMAM06325	1
5505	NBER	Upper badibou	609	GMAM06326	1
5505	NBER	Upper badibou	609	GMAM06327	1
5505	NBER	Upper badibou	609	GMAM06328	1
5505	NBER	Upper badibou	609	GMAM06329	1
5505	NBER	Upper badibou	609	GMAM06330	1
5505	NBER	Upper badibou	609	GMAM06331	1
5505	NBER	Upper badibou	609	GMAM06332	1
5505	NBER	Upper badibou	609	GMAM06333	1
5505	NBER	Upper badibou	609	GMAM06334	1
5505	NBER	Upper badibou	609	GMAM06335	1
5505	NBER	Upper badibou	609	GMAM06336	1
5505	NBER	Upper badibou	609	GMAM06337	1
9909	NBER	Upper badibou	610	GMAM04656	1
9909	NBER	Upper badibou	610	GMAM04657	1
9909	NBER	Upper badibou	610	GMAM04658	1
9909	NBER	Upper badibou	610	GMAM04659	1
9909	NBER	Upper badibou	610	GMAM04660	1
9909	NBER	Upper badibou	610	GMAM04661	1
9909	NBER	Upper badibou	610	GMAM04662	1
9909	NBER	Upper badibou	610	GMAM04663	1
9909	NBER	Upper badibou	610	GMAM04664	1
9909	NBER	Upper badibou	610	GMAM04665	1
9909	NBER	Upper badibou	610	GMAM04666	1
9909	NBER	Upper badibou	610	GMAM04667	1
9909	NBER	Upper badibou	610	GMAM04668	1
9909	NBER	Upper badibou	610	GMAM04669	1
9909	NBER	Upper badibou	610	GMAM04670	1
9909	NBER	Upper badibou	610	GMAM04671	1
9909	NBER	Upper badibou	610	GMAM04672	1
9909	NBER	Upper badibou	610	GMAM04673	1
9909	NBER	Upper badibou	610	GMAM04674	1
9909	NBER	Upper badibou	610	GMAM04675	1
9909	NBER	Upper badibou	610	GMAM04676	1
9909	NBER	Upper badibou	610	GMAM04677	1
9909	NBER	Upper badibou	610	GMAM04678	1
9909	NBER	Upper badibou	610	GMAM04679	1
9909	NBER	Upper badibou	610	GMAM04680	1
9909	NBER	Upper badibou	610	GMAM04681	1
9909	NBER	Upper badibou	610	GMAM04682	1
9909	NBER	Upper badibou	610	GMAM04683	1
9909	NBER	Upper badibou	610	GMAM04684	1
9909	NBER	Upper badibou	610	GMAM04685	1
9909	NBER	Upper badibou	610	GMAM04686	1
9909	NBER	Upper badibou	610	GMAM04687	1
9909	NBER	Upper badibou	610	GMAM04688	1
9909	NBER	Upper badibou	610	GMAM04689	1
9909	NBER	Upper badibou	610	GMAM04690	1
9909	NBER	Upper badibou	610	GMAM04691	1
9909	NBER	Upper badibou	610	GMAM04692	1
9909	NBER	Upper badibou	610	GMAM04693	1
9909	NBER	Upper badibou	610	GMAM04694	1
9909	NBER	Upper badibou	610	GMAM04695	1
9909	NBER	Upper badibou	610	GMAM04696	1
9909	NBER	Upper badibou	610	GMAM04697	1
9909	NBER	Upper badibou	610	GMAM04698	1
9909	NBER	Upper badibou	610	GMAM04699	1
9909	NBER	Upper badibou	610	GMAM04700	1
9909	NBER	Upper badibou	610	GMAM04701	1
9909	NBER	Upper badibou	610	GMAM04702	1
9909	NBER	Upper badibou	610	GMAM04703	1
9909	NBER	Upper badibou	610	GMAM04704	1
9909	NBER	Upper badibou	610	GMAM04705	1
9909	NBER	Upper badibou	612	GMAM04591	1
9909	NBER	Upper badibou	612	GMAM04556	1
9909	NBER	Upper badibou	612	GMAM04557	1
9909	NBER	Upper badibou	612	GMAM04558	1
9909	NBER	Upper badibou	612	GMAM04559	1
9909	NBER	Upper badibou	612	GMAM04560	1
9909	NBER	Upper badibou	612	GMAM04561	1
9909	NBER	Upper badibou	612	GMAM04562	1
9909	NBER	Upper badibou	612	GMAM04563	1
9909	NBER	Upper badibou	612	GMAM04564	1
9909	NBER	Upper badibou	612	GMAM04565	1
9909	NBER	Upper badibou	612	GMAM04566	1
9909	NBER	Upper badibou	612	GMAM04567	1
9909	NBER	Upper badibou	612	GMAM04568	1
9909	NBER	Upper badibou	612	GMAM04569	1
9909	NBER	Upper badibou	612	GMAM04570	1
9909	NBER	Upper badibou	612	GMAM04571	1
9909	NBER	Upper badibou	612	GMAM04572	1
9909	NBER	Upper badibou	612	GMAM04573	1
9909	NBER	Upper badibou	612	GMAM04574	1
9909	NBER	Upper badibou	612	GMAM04575	1
9909	NBER	Upper badibou	612	GMAM04576	1
9909	NBER	Upper badibou	612	GMAM04577	1
9909	NBER	Upper badibou	612	GMAM04578	1
9909	NBER	Upper badibou	612	GMAM04579	1
9909	NBER	Upper badibou	612	GMAM04580	1
9909	NBER	Upper badibou	612	GMAM04581	1
9909	NBER	Upper badibou	612	GMAM04582	1
9909	NBER	Upper badibou	612	GMAM04583	1
9909	NBER	Upper badibou	612	GMAM04584	1
9909	NBER	Upper badibou	612	GMAM04585	1
9909	NBER	Upper badibou	612	GMAM04586	1
9909	NBER	Upper badibou	612	GMAM04587	1
9909	NBER	Upper badibou	612	GMAM04588	1
9909	NBER	Upper badibou	612	GMAM04589	1
9909	NBER	Upper badibou	612	GMAM04590	1
9909	NBER	Upper badibou	612	GMAM04592	1
9909	NBER	Upper badibou	612	GMAM04593	1
9909	NBER	Upper badibou	612	GMAM04594	1
9909	NBER	Upper badibou	612	GMAM04595	1
9909	NBER	Upper badibou	612	GMAM04596	1
9909	NBER	Upper badibou	612	GMAM04597	1
9909	NBER	Upper badibou	612	GMAM04598	1
9909	NBER	Upper badibou	612	GMAM04599	1
9909	NBER	Upper badibou	612	GMAM04600	1
9909	NBER	Upper badibou	612	GMAM04601	1
9909	NBER	Upper badibou	612	GMAM04602	1
9909	NBER	Upper badibou	612	GMAM04603	1
9909	NBER	Upper badibou	612	GMAM04604	1
9909	NBER	Upper badibou	612	GMAM04605	1
9909	NBER	Upper badibou	613	GMAM04704	1
9909	NBER	Upper badibou	613	GMAM04705	1
9909	NBER	Upper badibou	613	GMAM04706	1
9909	NBER	Upper badibou	613	GMAM04707	1
9909	NBER	Upper badibou	613	GMAM04708	1
9909	NBER	Upper badibou	613	GMAM04709	1
9909	NBER	Upper badibou	613	GMAM04710	1
9909	NBER	Upper badibou	613	GMAM04711	1
9909	NBER	Upper badibou	613	GMAM04712	1
9909	NBER	Upper badibou	613	GMAM04713	1
9909	NBER	Upper badibou	613	GMAM04714	1
9909	NBER	Upper badibou	613	GMAM04715	1
9909	NBER	Upper badibou	613	GMAM04716	1
9909	NBER	Upper badibou	613	GMAM04717	1
9909	NBER	Upper badibou	613	GMAM04718	1
9909	NBER	Upper badibou	613	GMAM04719	1
9909	NBER	Upper badibou	613	GMAM04720	1
9909	NBER	Upper badibou	613	GMAM04721	1
9909	NBER	Upper badibou	613	GMAM04722	1
9909	NBER	Upper badibou	613	GMAM04723	1
9909	NBER	Upper badibou	613	GMAM04724	1
9909	NBER	Upper badibou	613	GMAM04725	1
9909	NBER	Upper badibou	613	GMAM04726	1
9909	NBER	Upper badibou	613	GMAM04727	1
9909	NBER	Upper badibou	613	GMAM04728	1
9909	NBER	Upper badibou	613	GMAM04729	1
9909	NBER	Upper badibou	613	GMAM04730	1
9909	NBER	Upper badibou	613	GMAM04731	1
9909	NBER	Upper badibou	613	GMAM04732	1
9909	NBER	Upper badibou	613	GMAM04733	1
9909	NBER	Upper badibou	613	GMAM04736	1
9909	NBER	Upper badibou	613	GMAM04737	1
9909	NBER	Upper badibou	613	GMAM04738	1
9909	NBER	Upper badibou	613	GMAM04739	1
9909	NBER	Upper badibou	613	GMAM04740	1
9909	NBER	Upper badibou	613	GMAM04741	1
9909	NBER	Upper badibou	613	GMAM04742	1
9909	NBER	Upper badibou	613	GMAM04743	1
9909	NBER	Upper badibou	613	GMAM04744	1
9909	NBER	Upper badibou	613	GMAM04745	1
9909	NBER	Upper badibou	613	GMAM04746	1
9909	NBER	Upper badibou	613	GMAM04747	1
9909	NBER	Upper badibou	613	GMAM04748	1
9909	NBER	Upper badibou	613	GMAM04749	1
9909	NBER	Upper badibou	613	GMAM04750	1
9909	NBER	Upper badibou	613	GMAM04751	1
9909	NBER	Upper badibou	613	GMAM04752	1
9909	NBER	Upper badibou	613	GMAM04753	1
9909	NBER	Upper badibou	613	GMAM04754	1
9909	NBER	Upper badibou	613	GMAM04755	1
5505	NBER	Sabach Sanjal	614	GMAM06338	1
5505	NBER	Sabach Sanjal	614	GMAM06339	1
5505	NBER	Sabach Sanjal	614	GMAM06340	1
5505	NBER	Sabach Sanjal	614	GMAM06341	1
5505	NBER	Sabach Sanjal	614	GMAM06342	1
5505	NBER	Sabach Sanjal	614	GMAM06343	1
5505	NBER	Sabach Sanjal	614	GMAM06344	1
5505	NBER	Sabach Sanjal	614	GMAM06345	1
5505	NBER	Sabach Sanjal	614	GMAM06346	1
5505	NBER	Sabach Sanjal	614	GMAM06347	1
5505	NBER	Sabach Sanjal	614	GMAM06348	1
5505	NBER	Sabach Sanjal	614	GMAM06349	1
5505	NBER	Sabach Sanjal	614	GMAM06350	1
5505	NBER	Sabach Sanjal	614	GMAM06352	1
5505	NBER	Sabach Sanjal	614	GMAM06353	1
5505	NBER	Sabach Sanjal	614	GMAM06354	1
5505	NBER	Sabach Sanjal	614	GMAM06355	1
5505	NBER	Sabach Sanjal	614	GMAM06356	1
5505	NBER	Sabach Sanjal	614	GMAM06357	1
5505	NBER	Sabach Sanjal	614	GMAM06358	1
5505	NBER	Sabach Sanjal	614	GMAM06359	1
5505	NBER	Sabach Sanjal	614	GMAM06360	1
5505	NBER	Sabach Sanjal	614	GMAM06361	1
5505	NBER	Sabach Sanjal	614	GMAM06362	1
5505	NBER	Sabach Sanjal	614	GMAM06363	1
5505	NBER	Sabach Sanjal	614	GMAM06364	1
5505	NBER	Sabach Sanjal	614	GMAM06365	1
5505	NBER	Sabach Sanjal	614	GMAM06366	1
5505	NBER	Sabach Sanjal	614	GMAM06367	1
5505	NBER	Sabach Sanjal	614	GMAM06368	1
5505	NBER	Sabach Sanjal	614	GMAM06369	1
5505	NBER	Sabach Sanjal	614	GMAM06370	1
5505	NBER	Sabach Sanjal	614	GMAM06371	1
5505	NBER	Sabach Sanjal	614	GMAM06372	1
5505	NBER	Sabach Sanjal	614	GMAM06373	1
5505	NBER	Sabach Sanjal	614	GMAM06374	1
5505	NBER	Sabach Sanjal	614	GMAM06375	1
5505	NBER	Sabach Sanjal	614	GMAM06376	1
5505	NBER	Sabach Sanjal	614	GMAM06377	1
5505	NBER	Sabach Sanjal	614	GMAM06378	1
5505	NBER	Sabach Sanjal	614	GMAM06379	1
5505	NBER	Sabach Sanjal	614	GMAM06380	1
5505	NBER	Sabach Sanjal	614	GMAM06381	1
5505	NBER	Sabach Sanjal	614	GMAM06382	1
5505	NBER	Sabach Sanjal	614	GMAM06383	1
5505	NBER	Sabach Sanjal	614	GMAM06384	1
5505	NBER	Sabach Sanjal	614	GMAM06385	1
5505	NBER	Sabach Sanjal	614	GMAM06386	1
5505	NBER	Sabach Sanjal	614	GMAM06387	1
5505	NBER	Sabach Sanjal	614	GMAM06388	1
