# Supplementary material for: Prevalence and risk factors of strongyloidiasis among schoolchildren in Sabach Sanjal and Upper Badibou districts in the North Bank East Region of The Gambia
Source: Parasite Epidemiol Control. 2021 Oct 21;15:e00228. doi: 10.1016/j.parepi.2021.e00228 (PMC8716566; doi:10.1016/j.parepi.2021.e00228)
Supplement: Supplementary material 5 — Additional file 5. Risk factors questionnaire. Questions about different toilet activities and other related sanitary facilities and their responses. [file mmc5.xlsx]

## Sheet: Sheet1
DISTRICT 1	SCHOOL CODE	BARCODE	School name	Q7A LATRINE WATER	Q8A LATRINE TYPE	Q8C LATRINE CONDITION	Q8D LATRINE WATER	Q8E LATRINE HAND	Q8F LATRINE HAND TYPE
Sabach Sanjal	518	GMAM04806	Challa Lower Basic School	1	1	4	1	1	3
Sabach Sanjal	518	GMAM04807	Challa Lower Basic School	1	1	4	1	1	3
Sabach Sanjal	518	GMAM04808	Challa Lower Basic School	1	1	4	1	1	3
Sabach Sanjal	518	GMAM04809	Challa Lower Basic School	1	1	4	1	1	3
Sabach Sanjal	518	GMAM04810	Challa Lower Basic School	1	1	4	1	1	3
Sabach Sanjal	518	GMAM04811	Challa Lower Basic School	1	1	4	1	1	3
Sabach Sanjal	518	GMAM04812	Challa Lower Basic School	1	1	4	1	1	3
Sabach Sanjal	518	GMAM04813	Challa Lower Basic School	1	1	4	1	1	3
Sabach Sanjal	518	GMAM04814	Challa Lower Basic School	1	1	4	1	1	3
Sabach Sanjal	518	GMAM04815	Challa Lower Basic School	1	1	4	1	1	3
Sabach Sanjal	518	GMAM04816	Challa Lower Basic School	1	1	4	1	1	3
Sabach Sanjal	518	GMAM04817	Challa Lower Basic School	1	1	4	1	1	3
Sabach Sanjal	518	GMAM04818	Challa Lower Basic School	1	1	4	1	1	3
Sabach Sanjal	518	GMAM04819	Challa Lower Basic School	1	1	4	1	1	3
Sabach Sanjal	518	GMAM04820	Challa Lower Basic School	1	1	4	1	1	3
Sabach Sanjal	518	GMAM04821	Challa Lower Basic School	1	1	4	1	1	3
Sabach Sanjal	518	GMAM04822	Challa Lower Basic School	1	1	4	1	1	3
Sabach Sanjal	518	GMAM04823	Challa Lower Basic School	1	1	4	1	1	3
Sabach Sanjal	518	GMAM04824	Challa Lower Basic School	1	1	4	1	1	3
Sabach Sanjal	518	GMAM04825	Challa Lower Basic School	1	1	4	1	1	3
Sabach Sanjal	518	GMAM04826	Challa Lower Basic School	1	1	4	1	1	3
Sabach Sanjal	518	GMAM04827	Challa Lower Basic School	1	1	4	1	1	3
Sabach Sanjal	518	GMAM04828	Challa Lower Basic School	1	1	4	1	1	3
Sabach Sanjal	518	GMAM04829	Challa Lower Basic School	1	1	4	1	1	3
Sabach Sanjal	518	GMAM04830	Challa Lower Basic School	1	1	4	1	1	3
Sabach Sanjal	518	GMAM04831	Challa Lower Basic School	1	1	4	1	1	3
Sabach Sanjal	518	GMAM04832	Challa Lower Basic School	1	1	4	1	1	3
Sabach Sanjal	518	GMAM04833	Challa Lower Basic School	1	1	4	1	1	3
Sabach Sanjal	518	GMAM04834	Challa Lower Basic School	1	1	4	1	1	3
Sabach Sanjal	518	GMAM04835	Challa Lower Basic School	1	1	4	1	1	3
Sabach Sanjal	518	GMAM04836	Challa Lower Basic School	1	1	4	1	1	3
Sabach Sanjal	518	GMAM04837	Challa Lower Basic School	1	1	4	1	1	3
Sabach Sanjal	518	GMAM04838	Challa Lower Basic School	1	1	4	1	1	3
Sabach Sanjal	518	GMAM04839	Challa Lower Basic School	1	1	4	1	1	3
Sabach Sanjal	518	GMAM04840	Challa Lower Basic School	1	1	4	1	1	3
Sabach Sanjal	518	GMAM04841	Challa Lower Basic School	1	1	4	1	1	3
Sabach Sanjal	518	GMAM04842	Challa Lower Basic School	1	1	4	1	1	3
Sabach Sanjal	518	GMAM04843	Challa Lower Basic School	1	1	4	1	1	3
Sabach Sanjal	518	GMAM04844	Challa Lower Basic School	1	1	4	1	1	3
Sabach Sanjal	518	GMAM04845	Challa Lower Basic School	1	1	4	1	1	3
Sabach Sanjal	518	GMAM04846	Challa Lower Basic School	1	1	4	1	1	3
Sabach Sanjal	518	GMAM04847	Challa Lower Basic School	1	1	4	1	1	3
Sabach Sanjal	518	GMAM04848	Challa Lower Basic School	1	1	4	1	1	3
Sabach Sanjal	518	GMAM04849	Challa Lower Basic School	1	1	4	1	1	3
Sabach Sanjal	518	GMAM04850	Challa Lower Basic School	1	1	4	1	1	3
Sabach Sanjal	518	GMAM04851	Challa Lower Basic School	1	1	4	1	1	3
Sabach Sanjal	518	GMAM04852	Challa Lower Basic School	1	1	4	1	1	3
Sabach Sanjal	518	GMAM04853	Challa Lower Basic School	1	1	4	1	1	3
Sabach Sanjal	518	GMAM04854	Challa Lower Basic School	1	1	4	1	1	3
Sabach Sanjal	518	GMAM04855	Challa Lower Basic School	1	1	4	1	1	3
Sabach Sanjal	518	GMAM07880	Challa Lower Basic School	1	1	4	1	1	3
Sabach Sanjal	519	GMAM02627	Kataba lower basic	1	2	4	1	1	3
Sabach Sanjal	519	GMAM02629	Kataba lower basic	1	2	4	1	1	3
Sabach Sanjal	519	GMAM02631	Kataba lower basic	1	2	4	1	1	3
Sabach Sanjal	519	GMAM02632	Kataba lower basic	1	2	4	1	1	3
Sabach Sanjal	519	GMAM02633	Kataba lower basic	1	2	4	1	1	3
Sabach Sanjal	519	GMAM02634	Kataba lower basic	1	2	4	1	1	3
Sabach Sanjal	519	GMAM02635	Kataba lower basic	1	2	4	1	1	3
Sabach Sanjal	519	GMAM02636	Kataba lower basic	1	2	4	1	1	3
Sabach Sanjal	519	GMAM02637	Kataba lower basic	1	2	4	1	1	3
Sabach Sanjal	519	GMAM02638	Kataba lower basic	1	2	4	1	1	3
Sabach Sanjal	519	GMAM02639	Kataba lower basic	1	2	4	1	1	3
Sabach Sanjal	519	GMAM02640	Kataba lower basic	1	2	4	1	1	3
Sabach Sanjal	519	GMAM02641	Kataba lower basic	1	2	4	1	1	3
Sabach Sanjal	519	GMAM02642	Kataba lower basic	1	2	4	1	1	3
Sabach Sanjal	519	GMAM02644	Kataba lower basic	1	2	4	1	1	3
Sabach Sanjal	519	GMAM02646	Kataba lower basic	1	2	4	1	1	3
Sabach Sanjal	519	GMAM02647	Kataba lower basic	1	2	4	1	1	3
Sabach Sanjal	519	GMAM02649	Kataba lower basic	1	2	4	1	1	3
Sabach Sanjal	519	GMAM02650	Kataba lower basic	1	2	4	1	1	3
Sabach Sanjal	519	GMAM02651	Kataba lower basic	1	2	4	1	1	3
Sabach Sanjal	519	GMAM02652	Kataba lower basic	1	2	4	1	1	3
Sabach Sanjal	519	GMAM02653	Kataba lower basic	1	2	4	1	1	3
Sabach Sanjal	519	GMAM02654	Kataba lower basic	1	2	4	1	1	3
Sabach Sanjal	519	GMAM02655	Kataba lower basic	1	2	4	1	1	3
Sabach Sanjal	519	GMAM02656	Kataba lower basic	1	2	4	1	1	3
Sabach Sanjal	519	GMAM02657	Kataba lower basic	1	2	4	1	1	3
Sabach Sanjal	519	GMAM02658	Kataba lower basic	1	2	4	1	1	3
Sabach Sanjal	519	GMAM02659	Kataba lower basic	1	2	4	1	1	3
Sabach Sanjal	519	GMAM02660	Kataba lower basic	1	2	4	1	1	3
Sabach Sanjal	519	GMAM02661	Kataba lower basic	1	2	4	1	1	3
Sabach Sanjal	519	GMAM02662	Kataba lower basic	1	2	4	1	1	3
Sabach Sanjal	519	GMAM02663	Kataba lower basic	1	2	4	1	1	3
Sabach Sanjal	519	GMAM02664	Kataba lower basic	1	2	4	1	1	3
Sabach Sanjal	519	GMAM02665	Kataba lower basic	1	2	4	1	1	3
Sabach Sanjal	519	GMAM02666	Kataba lower basic	1	2	4	1	1	3
Sabach Sanjal	519	GMAM02667	Kataba lower basic	1	2	4	1	1	3
Sabach Sanjal	519	GMAM02668	Kataba lower basic	1	2	4	1	1	3
Sabach Sanjal	519	GMAM02670	Kataba lower basic	1	2	4	1	1	3
Sabach Sanjal	519	GMAM02671	Kataba lower basic	1	2	4	1	1	3
Sabach Sanjal	519	GMAM02673	Kataba lower basic	1	2	4	1	1	3
Sabach Sanjal	519	GMAM02675	Kataba lower basic	1	2	4	1	1	3
Sabach Sanjal	519	GMAM02676	Kataba lower basic	1	2	4	1	1	3
Sabach Sanjal	520	GMAM02528	Kunjata lower basic	2	2	4	1	1	2
Sabach Sanjal	520	GMAM02529	Kunjata lower basic	2	2	4	1	1	2
Sabach Sanjal	520	GMAM02530	Kunjata lower basic	2	2	4	1	1	2
Sabach Sanjal	520	GMAM02531	Kunjata lower basic	2	2	4	1	1	2
Sabach Sanjal	520	GMAM02532	Kunjata lower basic	2	2	4	1	1	2
Sabach Sanjal	520	GMAM02533	Kunjata lower basic	2	2	4	1	1	2
Sabach Sanjal	520	GMAM02535	Kunjata lower basic	2	2	4	1	1	2
Sabach Sanjal	520	GMAM02536	Kunjata lower basic	2	2	4	1	1	2
Sabach Sanjal	520	GMAM02538	Kunjata lower basic	2	2	4	1	1	2
Sabach Sanjal	520	GMAM02539	Kunjata lower basic	2	2	4	1	1	2
Sabach Sanjal	520	GMAM02540	Kunjata lower basic	2	2	4	1	1	2
Sabach Sanjal	520	GMAM02541	Kunjata lower basic	2	2	4	1	1	2
Sabach Sanjal	520	GMAM02542	Kunjata lower basic	2	2	4	1	1	2
Sabach Sanjal	520	GMAM02543	Kunjata lower basic	2	2	4	1	1	2
Sabach Sanjal	520	GMAM02544	Kunjata lower basic	2	2	4	1	1	2
Sabach Sanjal	520	GMAM02546	Kunjata lower basic	2	2	4	1	1	2
Sabach Sanjal	520	GMAM02549	Kunjata lower basic	2	2	4	1	1	2
Sabach Sanjal	520	GMAM02551	Kunjata lower basic	2	2	4	1	1	2
Sabach Sanjal	520	GMAM02552	Kunjata lower basic	2	2	4	1	1	2
Sabach Sanjal	520	GMAM02553	Kunjata lower basic	2	2	4	1	1	2
Sabach Sanjal	520	GMAM02556	Kunjata lower basic	2	2	4	1	1	2
Sabach Sanjal	520	GMAM02557	Kunjata lower basic	2	2	4	1	1	2
Sabach Sanjal	520	GMAM02558	Kunjata lower basic	2	2	4	1	1	2
Sabach Sanjal	520	GMAM02559	Kunjata lower basic	2	2	4	1	1	2
Sabach Sanjal	520	GMAM02560	Kunjata lower basic	2	2	4	1	1	2
Sabach Sanjal	520	GMAM02562	Kunjata lower basic	2	2	4	1	1	2
Sabach Sanjal	520	GMAM02563	Kunjata lower basic	2	2	4	1	1	2
Sabach Sanjal	520	GMAM02564	Kunjata lower basic	2	2	4	1	1	2
Sabach Sanjal	520	GMAM02565	Kunjata lower basic	2	2	4	1	1	2
Sabach Sanjal	520	GMAM02566	Kunjata lower basic	2	2	4	1	1	2
Sabach Sanjal	520	GMAM02568	Kunjata lower basic	2	2	4	1	1	2
Sabach Sanjal	520	GMAM02569	Kunjata lower basic	2	2	4	1	1	2
Sabach Sanjal	520	GMAM02570	Kunjata lower basic	2	2	4	1	1	2
Sabach Sanjal	520	GMAM02573	Kunjata lower basic	2	2	4	1	1	2
Sabach Sanjal	520	GMAM02576	Kunjata lower basic	2	2	4	1	1	2
Sabach Sanjal	521	GMAM02579	Loumen lower basic	1	3	5	1	1	3
Sabach Sanjal	521	GMAM02581	Loumen lower basic	1	3	5	1	1	3
Sabach Sanjal	521	GMAM02582	Loumen lower basic	1	3	5	1	1	3
Sabach Sanjal	521	GMAM02584	Loumen lower basic	1	3	5	1	1	3
Sabach Sanjal	521	GMAM02585	Loumen lower basic	1	3	5	1	1	3
Sabach Sanjal	521	GMAM02586	Loumen lower basic	1	3	5	1	1	3
Sabach Sanjal	521	GMAM02587	Loumen lower basic	1	3	5	1	1	3
Sabach Sanjal	521	GMAM02588	Loumen lower basic	1	3	5	1	1	3
Sabach Sanjal	521	GMAM02590	Loumen lower basic	1	3	5	1	1	3
Sabach Sanjal	521	GMAM02591	Loumen lower basic	1	3	5	1	1	3
Sabach Sanjal	521	GMAM02592	Loumen lower basic	1	3	5	1	1	3
Sabach Sanjal	521	GMAM02594	Loumen lower basic	1	3	5	1	1	3
Sabach Sanjal	521	GMAM02595	Loumen lower basic	1	3	5	1	1	3
Sabach Sanjal	521	GMAM02596	Loumen lower basic	1	3	5	1	1	3
Sabach Sanjal	521	GMAM02598	Loumen lower basic	1	3	5	1	1	3
Sabach Sanjal	521	GMAM02600	Loumen lower basic	1	3	5	1	1	3
Sabach Sanjal	521	GMAM02601	Loumen lower basic	1	3	5	1	1	3
Sabach Sanjal	521	GMAM02603	Loumen lower basic	1	3	5	1	1	3
Sabach Sanjal	521	GMAM02605	Loumen lower basic	1	3	5	1	1	3
Sabach Sanjal	521	GMAM02606	Loumen lower basic	1	3	5	1	1	3
Sabach Sanjal	521	GMAM02607	Loumen lower basic	1	3	5	1	1	3
Sabach Sanjal	521	GMAM02608	Loumen lower basic	1	3	5	1	1	3
Sabach Sanjal	521	GMAM02610	Loumen lower basic	1	3	5	1	1	3
Sabach Sanjal	521	GMAM02611	Loumen lower basic	1	3	5	1	1	3
Sabach Sanjal	521	GMAM02612	Loumen lower basic	1	3	5	1	1	3
Sabach Sanjal	521	GMAM02613	Loumen lower basic	1	3	5	1	1	3
Sabach Sanjal	521	GMAM02614	Loumen lower basic	1	3	5	1	1	3
Sabach Sanjal	521	GMAM02615	Loumen lower basic	1	3	5	1	1	3
Sabach Sanjal	521	GMAM02617	Loumen lower basic	1	3	5	1	1	3
Sabach Sanjal	521	GMAM02618	Loumen lower basic	1	3	5	1	1	3
Sabach Sanjal	521	GMAM02620	Loumen lower basic	1	3	5	1	1	3
Sabach Sanjal	521	GMAM02622	Loumen lower basic	1	3	5	1	1	3
Sabach Sanjal	521	GMAM02623	Loumen lower basic	1	3	5	1	1	3
Sabach Sanjal	521	GMAM02624	Loumen lower basic	1	3	5	1	1	3
Sabach Sanjal	521	GMAM02625	Loumen lower basic	1	3	5	1	1	3
Sabach Sanjal	521	GMAM02626	Loumen lower basic	1	3	5	1	1	3
Sabach Sanjal	601	GMAM06238	Pallen Fula Lower basic school	1	3	4	1	1	3
Sabach Sanjal	601	GMAM06239	Pallen Fula Lower basic school	1	3	4	1	1	3
Sabach Sanjal	601	GMAM06240	Pallen Fula Lower basic school	1	3	4	1	1	3
Sabach Sanjal	601	GMAM06241	Pallen Fula Lower basic school	1	3	4	1	1	3
Sabach Sanjal	601	GMAM06242	Pallen Fula Lower basic school	1	3	4	1	1	3
Sabach Sanjal	601	GMAM06243	Pallen Fula Lower basic school	1	3	4	1	1	3
Sabach Sanjal	601	GMAM06244	Pallen Fula Lower basic school	1	3	4	1	1	3
Sabach Sanjal	601	GMAM06245	Pallen Fula Lower basic school	1	3	4	1	1	3
Sabach Sanjal	601	GMAM06246	Pallen Fula Lower basic school	1	3	4	1	1	3
Sabach Sanjal	601	GMAM06247	Pallen Fula Lower basic school	1	3	4	1	1	3
Sabach Sanjal	601	GMAM06248	Pallen Fula Lower basic school	1	3	4	1	1	3
Sabach Sanjal	601	GMAM06249	Pallen Fula Lower basic school	1	3	4	1	1	3
Sabach Sanjal	601	GMAM06250	Pallen Fula Lower basic school	1	3	4	1	1	3
Sabach Sanjal	601	GMAM06251	Pallen Fula Lower basic school	1	3	4	1	1	3
Sabach Sanjal	601	GMAM06252	Pallen Fula Lower basic school	1	3	4	1	1	3
Sabach Sanjal	601	GMAM06253	Pallen Fula Lower basic school	1	3	4	1	1	3
Sabach Sanjal	601	GMAM06254	Pallen Fula Lower basic school	1	3	4	1	1	3
Sabach Sanjal	601	GMAM06255	Pallen Fula Lower basic school	1	3	4	1	1	3
Sabach Sanjal	601	GMAM06256	Pallen Fula Lower basic school	1	3	4	1	1	3
Sabach Sanjal	601	GMAM06257	Pallen Fula Lower basic school	1	3	4	1	1	3
Sabach Sanjal	601	GMAM06258	Pallen Fula Lower basic school	1	3	4	1	1	3
Sabach Sanjal	601	GMAM06259	Pallen Fula Lower basic school	1	3	4	1	1	3
Sabach Sanjal	601	GMAM06260	Pallen Fula Lower basic school	1	3	4	1	1	3
Sabach Sanjal	601	GMAM06261	Pallen Fula Lower basic school	1	3	4	1	1	3
Sabach Sanjal	601	GMAM06262	Pallen Fula Lower basic school	1	3	4	1	1	3
Sabach Sanjal	601	GMAM06263	Pallen Fula Lower basic school	1	3	4	1	1	3
Sabach Sanjal	601	GMAM06264	Pallen Fula Lower basic school	1	3	4	1	1	3
Sabach Sanjal	601	GMAM06265	Pallen Fula Lower basic school	1	3	4	1	1	3
Sabach Sanjal	601	GMAM06266	Pallen Fula Lower basic school	1	3	4	1	1	3
Sabach Sanjal	601	GMAM06267	Pallen Fula Lower basic school	1	3	4	1	1	3
Sabach Sanjal	601	GMAM06268	Pallen Fula Lower basic school	1	3	4	1	1	3
Sabach Sanjal	601	GMAM06269	Pallen Fula Lower basic school	1	3	4	1	1	3
Sabach Sanjal	601	GMAM06270	Pallen Fula Lower basic school	1	3	4	1	1	3
Sabach Sanjal	601	GMAM06271	Pallen Fula Lower basic school	1	3	4	1	1	3
Sabach Sanjal	601	GMAM06272	Pallen Fula Lower basic school	1	3	4	1	1	3
Sabach Sanjal	601	GMAM06273	Pallen Fula Lower basic school	1	3	4	1	1	3
Sabach Sanjal	601	GMAM06274	Pallen Fula Lower basic school	1	3	4	1	1	3
Sabach Sanjal	601	GMAM06275	Pallen Fula Lower basic school	1	3	4	1	1	3
Sabach Sanjal	601	GMAM06276	Pallen Fula Lower basic school	1	3	4	1	1	3
Sabach Sanjal	601	GMAM06277	Pallen Fula Lower basic school	1	3	4	1	1	3
Sabach Sanjal	601	GMAM06278	Pallen Fula Lower basic school	1	3	4	1	1	3
Sabach Sanjal	601	GMAM06279	Pallen Fula Lower basic school	1	3	4	1	1	3
Sabach Sanjal	601	GMAM06280	Pallen Fula Lower basic school	1	3	4	1	1	3
Sabach Sanjal	601	GMAM06281	Pallen Fula Lower basic school	1	3	4	1	1	3
Sabach Sanjal	601	GMAM06282	Pallen Fula Lower basic school	1	3	4	1	1	3
Sabach Sanjal	601	GMAM06283	Pallen Fula Lower basic school	1	3	4	1	1	3
Sabach Sanjal	601	GMAM06284	Pallen Fula Lower basic school	1	3	4	1	1	3
Sabach Sanjal	601	GMAM06285	Pallen Fula Lower basic school	1	3	4	1	1	3
Sabach Sanjal	601	GMAM06286	Pallen Fula Lower basic school	1	3	4	1	1	3
Sabach Sanjal	601	GMAM06287	Pallen Fula Lower basic school	1	3	4	1	1	3
Upper badibou	602	GMAM02428	Ballingho lower basic	1	2	4	1	1	3
Upper badibou	602	GMAM02429	Ballingho lower basic	1	2	4	1	1	3
Upper badibou	602	GMAM02430	Ballingho lower basic	1	2	4	1	1	3
Upper badibou	602	GMAM02431	Ballingho lower basic	1	2	4	1	1	3
Upper badibou	602	GMAM02433	Ballingho lower basic	1	2	4	1	1	3
Upper badibou	602	GMAM02434	Ballingho lower basic	1	2	4	1	1	3
Upper badibou	602	GMAM02435	Ballingho lower basic	1	2	4	1	1	3
Upper badibou	602	GMAM02436	Ballingho lower basic	1	2	4	1	1	3
Upper badibou	602	GMAM02437	Ballingho lower basic	1	2	4	1	1	3
Upper badibou	602	GMAM02438	Ballingho lower basic	1	2	4	1	1	3
Upper badibou	602	GMAM02439	Ballingho lower basic	1	2	4	1	1	3
Upper badibou	602	GMAM02440	Ballingho lower basic	1	2	4	1	1	3
Upper badibou	602	GMAM02442	Ballingho lower basic	1	2	4	1	1	3
Upper badibou	602	GMAM02443	Ballingho lower basic	1	2	4	1	1	3
Upper badibou	602	GMAM02444	Ballingho lower basic	1	2	4	1	1	3
Upper badibou	602	GMAM02445	Ballingho lower basic	1	2	4	1	1	3
Upper badibou	602	GMAM02446	Ballingho lower basic	1	2	4	1	1	3
Upper badibou	602	GMAM02447	Ballingho lower basic	1	2	4	1	1	3
Upper badibou	602	GMAM02448	Ballingho lower basic	1	2	4	1	1	3
Upper badibou	602	GMAM02449	Ballingho lower basic	1	2	4	1	1	3
Upper badibou	602	GMAM02450	Ballingho lower basic	1	2	4	1	1	3
Upper badibou	602	GMAM02451	Ballingho lower basic	1	2	4	1	1	3
Upper badibou	602	GMAM02452	Ballingho lower basic	1	2	4	1	1	3
Upper badibou	602	GMAM02453	Ballingho lower basic	1	2	4	1	1	3
Upper badibou	602	GMAM02454	Ballingho lower basic	1	2	4	1	1	3
Upper badibou	602	GMAM02455	Ballingho lower basic	1	2	4	1	1	3
Upper badibou	602	GMAM02456	Ballingho lower basic	1	2	4	1	1	3
Upper badibou	602	GMAM02457	Ballingho lower basic	1	2	4	1	1	3
Upper badibou	602	GMAM02458	Ballingho lower basic	1	2	4	1	1	3
Upper badibou	602	GMAM02459	Ballingho lower basic	1	2	4	1	1	3
Upper badibou	602	GMAM02460	Ballingho lower basic	1	2	4	1	1	3
Upper badibou	602	GMAM02461	Ballingho lower basic	1	2	4	1	1	3
Upper badibou	602	GMAM02463	Ballingho lower basic	1	2	4	1	1	3
Upper badibou	602	GMAM02465	Ballingho lower basic	1	2	4	1	1	3
Upper badibou	602	GMAM02466	Ballingho lower basic	1	2	4	1	1	3
Upper badibou	602	GMAM02469	Ballingho lower basic	1	2	4	1	1	3
Upper badibou	602	GMAM02470	Ballingho lower basic	1	2	4	1	1	3
Upper badibou	602	GMAM02471	Ballingho lower basic	1	2	4	1	1	3
Upper badibou	602	GMAM02472	Ballingho lower basic	1	2	4	1	1	3
Upper badibou	602	GMAM02473	Ballingho lower basic	1	2	4	1	1	3
Upper badibou	602	GMAM02474	Ballingho lower basic	1	2	4	1	1	3
Upper badibou	602	GMAM02475	Ballingho lower basic	1	2	4	1	1	3
Upper badibou	602	GMAM02476	Ballingho lower basic	1	2	4	1	1	3
Upper badibou	603	GMAM02479	Maka Farafenni lower basic	1	3	4	1	1	3
Upper badibou	603	GMAM02480	Maka Farafenni lower basic	1	3	4	1	1	3
Upper badibou	603	GMAM02482	Maka Farafenni lower basic	1	3	4	1	1	3
Upper badibou	603	GMAM02483	Maka Farafenni lower basic	1	3	4	1	1	3
Upper badibou	603	GMAM02485	Maka Farafenni lower basic	1	3	4	1	1	3
Upper badibou	603	GMAM02486	Maka Farafenni lower basic	1	3	4	1	1	3
Upper badibou	603	GMAM02492	Maka Farafenni lower basic	1	3	4	1	1	3
Upper badibou	603	GMAM02494	Maka Farafenni lower basic	1	3	4	1	1	3
Upper badibou	603	GMAM02495	Maka Farafenni lower basic	1	3	4	1	1	3
Upper badibou	603	GMAM02500	Maka Farafenni lower basic	1	3	4	1	1
Upper badibou	603	GMAM02501	Maka Farafenni lower basic	1	3	4	1	1	3
Upper badibou	603	GMAM02503	Maka Farafenni lower basic	1	3	4	1	1	3
Upper badibou	603	GMAM02507	Maka Farafenni lower basic	1	3	4	1	1	3
Upper badibou	603	GMAM02510	Maka Farafenni lower basic	1	3	4	1	1	3
Upper badibou	603	GMAM02513	Maka Farafenni lower basic	1	3	4	1	1	3
Upper badibou	603	GMAM02515	Maka Farafenni lower basic	1	3	4	1	1	3
Upper badibou	603	GMAM02516	Maka Farafenni lower basic	1	3	4	1	1	3
Upper badibou	603	GMAM02517	Maka Farafenni lower basic	1	3	4	1	1	3
Upper badibou	603	GMAM02518	Maka Farafenni lower basic	1	3	4	1	1	3
Upper badibou	603	GMAM02519	Maka Farafenni lower basic	1	3	4	1	1	3
Upper badibou	603	GMAM02522	Maka Farafenni lower basic	1	3	4	1	1	3
Upper badibou	603	GMAM02524	Maka Farafenni lower basic	1	3	4	1	1	3
Upper badibou	603	GMAM02525	Maka Farafenni lower basic	1	3	4	1	1	3
Upper badibou	611	GMAM06188	Kerr Biram Lower School	1	3	4	1	1	3
Upper badibou	611	GMAM06189	Kerr Biram Lower School	1	3	4	1	1	3
Upper badibou	611	GMAM06190	Kerr Biram Lower School	1	3	4	1	1	3
Upper badibou	611	GMAM06191	Kerr Biram Lower School	1	3	4	1	1	3
Upper badibou	611	GMAM06192	Kerr Biram Lower School	1	3	4	1	1	3
Upper badibou	611	GMAM06193	Kerr Biram Lower School	1	3	4	1	1	3
Upper badibou	611	GMAM06194	Kerr Biram Lower School	1	3	4	1	1	3
Upper badibou	611	GMAM06195	Kerr Biram Lower School	1	3	4	1	1	3
Upper badibou	611	GMAM06196	Kerr Biram Lower School	1	3	4	1	1	3
Upper badibou	611	GMAM06197	Kerr Biram Lower School	1	3	4	1	1	3
Upper badibou	611	GMAM06198	Kerr Biram Lower School	1	3	4	1	1	3
Upper badibou	611	GMAM06199	Kerr Biram Lower School	1	3	4	1	1	3
Upper badibou	611	GMAM06200	Kerr Biram Lower School	1	3	4	1	1	3
Upper badibou	611	GMAM06201	Kerr Biram Lower School	1	3	4	1	1	3
Upper badibou	611	GMAM06202	Kerr Biram Lower School	1	3	4	1	1	3
Upper badibou	611	GMAM06203	Kerr Biram Lower School	1	3	4	1	1	3
Upper badibou	611	GMAM06205	Kerr Biram Lower School	1	3	4	1	1	3
Upper badibou	611	GMAM06206	Kerr Biram Lower School	1	3	4	1	1	3
Upper badibou	611	GMAM06207	Kerr Biram Lower School	1	3	4	1	1	3
Upper badibou	611	GMAM06208	Kerr Biram Lower School	1	3	4	1	1	3
Upper badibou	611	GMAM06209	Kerr Biram Lower School	1	3	4	1	1	3
Upper badibou	611	GMAM06210	Kerr Biram Lower School	1	3	4	1	1	3
Upper badibou	611	GMAM06211	Kerr Biram Lower School	1	3	4	1	1	3
Upper badibou	611	GMAM06212	Kerr Biram Lower School	1	3	4	1	1	3
Upper badibou	611	GMAM06213	Kerr Biram Lower School	1	3	4	1	1	3
Upper badibou	611	GMAM06214	Kerr Biram Lower School	1	3	4	1	1	3
Upper badibou	611	GMAM06215	Kerr Biram Lower School	1	3	4	1	1	3
Upper badibou	611	GMAM06216	Kerr Biram Lower School	1	3	4	1	1	3
Upper badibou	611	GMAM06217	Kerr Biram Lower School	1	3	4	1	1	3
Upper badibou	611	GMAM06218	Kerr Biram Lower School	1	3	4	1	1	3
Upper badibou	611	GMAM06219	Kerr Biram Lower School	1	3	4	1	1	3
Upper badibou	611	GMAM06220	Kerr Biram Lower School	1	3	4	1	1	3
Upper badibou	611	GMAM06221	Kerr Biram Lower School	1	3	4	1	1	3
Upper badibou	611	GMAM06222	Kerr Biram Lower School	1	3	4	1	1	3
Upper badibou	611	GMAM06223	Kerr Biram Lower School	1	3	4	1	1	3
Upper badibou	611	GMAM06224	Kerr Biram Lower School	1	3	4	1	1	3
Upper badibou	611	GMAM06225	Kerr Biram Lower School	1	3	4	1	1	3
Upper badibou	611	GMAM06226	Kerr Biram Lower School	1	3	4	1	1	3
Upper badibou	611	GMAM06227	Kerr Biram Lower School	1	3	4	1	1	3
Upper badibou	611	GMAM06228	Kerr Biram Lower School	1	3	4	1	1	3
Upper badibou	611	GMAM06229	Kerr Biram Lower School	1	3	4	1	1	3
Upper badibou	611	GMAM06230	Kerr Biram Lower School	1	3	4	1	1	3
Upper badibou	611	GMAM06231	Kerr Biram Lower School	1	3	4	1	1	3
Upper badibou	611	GMAM06232	Kerr Biram Lower School	1	3	4	1	1	3
Upper badibou	611	GMAM06233	Kerr Biram Lower School	1	3	4	1	1	3
Upper badibou	611	GMAM06234	Kerr Biram Lower School	1	3	4	1	1	3
Upper badibou	611	GMAM06235	Kerr Biram Lower School	1	3	4	1	1	3
Upper badibou	611	GMAM06236	Kerr Biram Lower School	1	3	4	1	1	3
Upper badibou	611	GMAM06237	Kerr Biram Lower School	1	3	4	1	1	3
Upper badibou	605	GMAM04756	Ngerr lower basic school	1	2	4	1	1	3
Upper badibou	605	GMAM04757	Ngerr lower basic school	1	2	4	1	1	3
Upper badibou	605	GMAM04758	Ngerr lower basic school	1	2	4	1	1	3
Upper badibou	605	GMAM04759	Ngerr lower basic school	1	2	4	1	1	3
Upper badibou	605	GMAM04760	Ngerr lower basic school	1	2	4	1	1	3
Upper badibou	605	GMAM04761	Ngerr lower basic school	1	2	4	1	1	3
Upper badibou	605	GMAM04762	Ngerr lower basic school	1	2	4	1	1	3
Upper badibou	605	GMAM04763	Ngerr lower basic school	1	2	4	1	1	3
Upper badibou	605	GMAM04764	Ngerr lower basic school	1	2	4	1	1	3
Upper badibou	605	GMAM04765	Ngerr lower basic school	1	2	4	1	1	3
Upper badibou	605	GMAM04766	Ngerr lower basic school	1	2	4	1	1	3
Upper badibou	605	GMAM04767	Ngerr lower basic school	1	2	4	1	1	3
Upper badibou	605	GMAM04768	Ngerr lower basic school	1	2	4	1	1	3
Upper badibou	605	GMAM04769	Ngerr lower basic school	1	2	4	1	1	3
Upper badibou	605	GMAM04770	Ngerr lower basic school	1	2	4	1	1	3
Upper badibou	605	GMAM04771	Ngerr lower basic school	1	2	4	1	1	3
Upper badibou	605	GMAM04772	Ngerr lower basic school	1	2	4	1	1	3
Upper badibou	605	GMAM04773	Ngerr lower basic school	1	2	4	1	1	3
Upper badibou	605	GMAM04774	Ngerr lower basic school	1	2	4	1	1	3
Upper badibou	605	GMAM04775	Ngerr lower basic school	1	2	4	1	1	3
Upper badibou	605	GMAM04776	Ngerr lower basic school	1	2	4	1	1	3
Upper badibou	605	GMAM04777	Ngerr lower basic school	1	2	4	1	1	3
Upper badibou	605	GMAM04778	Ngerr lower basic school	1	2	4	1	1	3
Upper badibou	605	GMAM04779	Ngerr lower basic school	1	2	4	1	1	3
Upper badibou	605	GMAM04780	Ngerr lower basic school	1	2	4	1	1	3
Upper badibou	605	GMAM04781	Ngerr lower basic school	1	2	4	1	1	3
Upper badibou	605	GMAM04782	Ngerr lower basic school	1	2	4	1	1	3
Upper badibou	605	GMAM04783	Ngerr lower basic school	1	2	4	1	1	3
Upper badibou	605	GMAM04784	Ngerr lower basic school	1	2	4	1	1	3
Upper badibou	605	GMAM04785	Ngerr lower basic school	1	2	4	1	1	3
Upper badibou	605	GMAM04786	Ngerr lower basic school	1	2	4	1	1	3
Upper badibou	605	GMAM04787	Ngerr lower basic school	1	2	4	1	1	3
Upper badibou	605	GMAM04788	Ngerr lower basic school	1	2	4	1	1	3
Upper badibou	605	GMAM04789	Ngerr lower basic school	1	2	4	1	1	3
Upper badibou	605	GMAM04790	Ngerr lower basic school	1	2	4	1	1	3
Upper badibou	605	GMAM04791	Ngerr lower basic school	1	2	4	1	1	3
Upper badibou	605	GMAM04792	Ngerr lower basic school	1	2	4	1	1	3
Upper badibou	605	GMAM04793	Ngerr lower basic school	1	2	4	1	1	3
Upper badibou	605	GMAM04794	Ngerr lower basic school	1	2	4	1	1	3
Upper badibou	605	GMAM04795	Ngerr lower basic school	1	2	4	1	1	3
Upper badibou	605	GMAM04796	Ngerr lower basic school	1	2	4	1	1	3
Upper badibou	605	GMAM04797	Ngerr lower basic school	1	2	4	1	1	3
Upper badibou	605	GMAM04798	Ngerr lower basic school	1	2	4	1	1	3
Upper badibou	605	GMAM04799	Ngerr lower basic school	1	2	4	1	1	3
Upper badibou	605	GMAM04800	Ngerr lower basic school	1	2	4	1	1	3
Upper badibou	605	GMAM04801	Ngerr lower basic school	1	2	4	1	1	3
Upper badibou	605	GMAM04802	Ngerr lower basic school	1	2	4	1	1	3
Upper badibou	605	GMAM04803	Ngerr lower basic school	1	2	4	1	1	3
Upper badibou	605	GMAM04804	Ngerr lower basic school	1	2	4	1	1	3
Upper badibou	605	GMAM04805	Ngerr lower basic school	1	2	4	1	1	3
Upper badibou	606	GMAM06042	St john the baptist	1	3	4	1	1	3
Upper badibou	606	GMAM06038	St john the baptist	1	3	4	1	1	3
Upper badibou	606	GMAM06039	St john the baptist	1	3	4	1	1	3
Upper badibou	606	GMAM06040	St john the baptist	1	3	4	1	1	3
Upper badibou	606	GMAM06041	St john the baptist	1	3	4	1	1	3
Upper badibou	606	GMAM06043	St john the baptist	1	3	4	1	1	3
Upper badibou	606	GMAM06044	St john the baptist	1	3	4	1	1	3
Upper badibou	606	GMAM06045	St john the baptist	1	3	4	1	1	3
Upper badibou	606	GMAM06046	St john the baptist	1	3	4	1	1	3
Upper badibou	606	GMAM06047	St john the baptist	1	3	4	1	1	3
Upper badibou	606	GMAM06048	St john the baptist	1	3	4	1	1	3
Upper badibou	606	GMAM06049	St john the baptist	1	3	4	1	1	3
Upper badibou	606	GMAM06050	St john the baptist	1	3	4	1	1	3
Upper badibou	606	GMAM06051	St john the baptist	1	3	4	1	1	3
Upper badibou	606	GMAM06052	St john the baptist	1	3	4	1	1	3
Upper badibou	606	GMAM06053	St john the baptist	1	3	4	1	1	3
Upper badibou	606	GMAM06054	St john the baptist	1	3	4	1	1	3
Upper badibou	606	GMAM06055	St john the baptist	1	3	4	1	1	3
Upper badibou	606	GMAM06056	St john the baptist	1	3	4	1	1	3
Upper badibou	606	GMAM06057	St john the baptist	1	3	4	1	1	3
Upper badibou	606	GMAM06058	St john the baptist	1	3	4	1	1	3
Upper badibou	606	GMAM06059	St john the baptist	1	3	4	1	1	3
Upper badibou	606	GMAM06060	St john the baptist	1	3	4	1	1	3
Upper badibou	606	GMAM06061	St john the baptist	1	3	4	1	1	3
Upper badibou	606	GMAM06062	St john the baptist	1	3	4	1	1	3
Upper badibou	606	GMAM06063	St john the baptist	1	3	4	1	1	3
Upper badibou	606	GMAM06064	St john the baptist	1	3	4	1	1	3
Upper badibou	606	GMAM06065	St john the baptist	1	3	4	1	1	3
Upper badibou	606	GMAM06066	St john the baptist	1	3	4	1	1	3
Upper badibou	606	GMAM06067	St john the baptist	1	3	4	1	1	3
Upper badibou	606	GMAM06068	St john the baptist	1	3	4	1	1	3
Upper badibou	606	GMAM06069	St john the baptist	1	3	4	1	1	3
Upper badibou	606	GMAM06070	St john the baptist	1	3	4	1	1	3
Upper badibou	606	GMAM06071	St john the baptist	1	3	4	1	1	3
Upper badibou	606	GMAM06072	St john the baptist	1	3	4	1	1	3
Upper badibou	606	GMAM06073	St john the baptist	1	3	4	1	1	3
Upper badibou	606	GMAM06074	St john the baptist	1	3	4	1	1	3
Upper badibou	606	GMAM06075	St john the baptist	1	3	4	1	1	3
Upper badibou	606	GMAM06076	St john the baptist	1	3	4	1	1	3
Upper badibou	606	GMAM06077	St john the baptist	1	3	4	1	1	3
Upper badibou	606	GMAM06078	St john the baptist	1	3	4	1	1	3
Upper badibou	606	GMAM06079	St john the baptist	1	3	4	1	1	3
Upper badibou	606	GMAM06080	St john the baptist	1	3	4	1	1	3
Upper badibou	606	GMAM06081	St john the baptist	1	3	4	1	1	3
Upper badibou	606	GMAM06082	St john the baptist	1	3	4	1	1	3
Upper badibou	606	GMAM06083	St john the baptist	1	3	4	1	1	3
Upper badibou	606	GMAM06084	St john the baptist	1	3	4	1	1	3
Upper badibou	606	GMAM06085	St john the baptist	1	3	4	1	1	3
Upper badibou	606	GMAM06086	St john the baptist	1	3	4	1	1	3
Upper badibou	606	GMAM06087	St john the baptist	1	3	4	1	1	3
Upper badibou	607	GMAM06088	Yallal Ba lower Basic School	2	3	4	1	1	3
Upper badibou	607	GMAM06089	Yallal Ba lower Basic School	2	3	4	1	1	3
Upper badibou	607	GMAM06090	Yallal Ba lower Basic School	2	3	4	1	1	3
Upper badibou	607	GMAM06091	Yallal Ba lower Basic School	2	3	4	1	1	3
Upper badibou	607	GMAM06092	Yallal Ba lower Basic School	2	3	4	1	1	3
Upper badibou	607	GMAM06094	Yallal Ba lower Basic School	2	3	4	1	1	3
Upper badibou	607	GMAM06095	Yallal Ba lower Basic School	2	3	4	1	1	3
Upper badibou	607	GMAM06096	Yallal Ba lower Basic School	2	3	4	1	1	3
Upper badibou	607	GMAM06097	Yallal Ba lower Basic School	2	3	4	1	1	3
Upper badibou	607	GMAM06098	Yallal Ba lower Basic School	2	3	4	1	1	3
Upper badibou	607	GMAM06099	Yallal Ba lower Basic School	2	3	4	1	1	3
Upper badibou	607	GMAM06100	Yallal Ba lower Basic School	2	3	4	1	1	3
Upper badibou	607	GMAM06102	Yallal Ba lower Basic School	2	3	4	1	1	3
Upper badibou	607	GMAM06103	Yallal Ba lower Basic School	2	3	4	1	1	3
Upper badibou	607	GMAM06104	Yallal Ba lower Basic School	2	3	4	1	1	3
Upper badibou	607	GMAM06105	Yallal Ba lower Basic School	2	3	4	1	1	3
Upper badibou	607	GMAM06106	Yallal Ba lower Basic School	2	3	4	1	1	3
Upper badibou	607	GMAM06107	Yallal Ba lower Basic School	2	3	4	1	1	3
Upper badibou	607	GMAM06108	Yallal Ba lower Basic School	2	3	4	1	1	3
Upper badibou	607	GMAM06110	Yallal Ba lower Basic School	2	3	4	1	1	3
Upper badibou	607	GMAM06111	Yallal Ba lower Basic School	2	3	4	1	1	3
Upper badibou	607	GMAM06112	Yallal Ba lower Basic School	2	3	4	1	1	3
Upper badibou	607	GMAM06113	Yallal Ba lower Basic School	2	3	4	1	1	3
Upper badibou	607	GMAM06114	Yallal Ba lower Basic School	2	3	4	1	1	3
Upper badibou	607	GMAM06115	Yallal Ba lower Basic School	2	3	4	1	1	3
Upper badibou	607	GMAM06117	Yallal Ba lower Basic School	2	3	4	1	1	3
Upper badibou	607	GMAM06118	Yallal Ba lower Basic School	2	3	4	1	1	3
Upper badibou	607	GMAM06119	Yallal Ba lower Basic School	2	3	4	1	1	3
Upper badibou	607	GMAM06120	Yallal Ba lower Basic School	2	3	4	1	1	3
Upper badibou	607	GMAM06121	Yallal Ba lower Basic School	2	3	4	1	1	3
Upper badibou	607	GMAM06122	Yallal Ba lower Basic School	2	3	4	1	1	3
Upper badibou	607	GMAM06123	Yallal Ba lower Basic School	2	3	4	1	1	3
Upper badibou	607	GMAM06124	Yallal Ba lower Basic School	2	3	4	1	1	3
Upper badibou	607	GMAM06125	Yallal Ba lower Basic School	2	3	4	1	1	3
Upper badibou	607	GMAM06126	Yallal Ba lower Basic School	2	3	4	1	1	3
Upper badibou	607	GMAM06127	Yallal Ba lower Basic School	2	3	4	1	1	3
Upper badibou	607	GMAM06128	Yallal Ba lower Basic School	2	3	4	1	1	3
Upper badibou	607	GMAM06129	Yallal Ba lower Basic School	2	3	4	1	1	3
Upper badibou	607	GMAM06130	Yallal Ba lower Basic School	2	3	4	1	1	3
Upper badibou	607	GMAM06131	Yallal Ba lower Basic School	2	3	4	1	1	3
Upper badibou	607	GMAM06132	Yallal Ba lower Basic School	2	3	4	1	1	3
Upper badibou	607	GMAM06133	Yallal Ba lower Basic School	2	3	4	1	1	3
Upper badibou	607	GMAM06134	Yallal Ba lower Basic School	2	3	4	1	1	3
Upper badibou	607	GMAM06135	Yallal Ba lower Basic School	2	3	4	1	1	3
Upper badibou	607	GMAM06136	Yallal Ba lower Basic School	2	3	4	1	1	3
Upper badibou	607	GMAM06137	Yallal Ba lower Basic School	2	3	4	1	1	3
Upper badibou	608	GMAM04606	Konteh kunda lower basic school	1	1	4	1	1	3
Upper badibou	608	GMAM04607	Konteh kunda lower basic school	1	1	4	1	1	3
Upper badibou	608	GMAM04608	Konteh kunda lower basic school	1	1	4	1	1	3
Upper badibou	608	GMAM04609	Konteh kunda lower basic school	1	1	4	1	1	3
Upper badibou	608	GMAM04610	Konteh kunda lower basic school	1	1	4	1	1	3
Upper badibou	608	GMAM04611	Konteh kunda lower basic school	1	1	4	1	1	3
Upper badibou	608	GMAM04612	Konteh kunda lower basic school	1	1	4	1	1	3
Upper badibou	608	GMAM04613	Konteh kunda lower basic school	1	1	4	1	1	3
Upper badibou	608	GMAM04614	Konteh kunda lower basic school	1	1	4	1	1	3
Upper badibou	608	GMAM04615	Konteh kunda lower basic school	1	1	4	1	1	3
Upper badibou	608	GMAM04616	Konteh kunda lower basic school	1	1	4	1	1	3
Upper badibou	608	GMAM04617	Konteh kunda lower basic school	1	1	4	1	1	3
Upper badibou	608	GMAM04618	Konteh kunda lower basic school	1	1	4	1	1	3
Upper badibou	608	GMAM04619	Konteh kunda lower basic school	1	1	4	1	1	3
Upper badibou	608	GMAM04620	Konteh kunda lower basic school	1	1	4	1	1	3
Upper badibou	608	GMAM04621	Konteh kunda lower basic school	1	1	4	1	1	3
Upper badibou	608	GMAM04622	Konteh kunda lower basic school	1	1	4	1	1	3
Upper badibou	608	GMAM04623	Konteh kunda lower basic school	1	1	4	1	1	3
Upper badibou	608	GMAM04624	Konteh kunda lower basic school	1	1	4	1	1	3
Upper badibou	608	GMAM04625	Konteh kunda lower basic school	1	1	4	1	1	3
Upper badibou	608	GMAM04626	Konteh kunda lower basic school	1	1	4	1	1	3
Upper badibou	608	GMAM04627	Konteh kunda lower basic school	1	1	4	1	1	3
Upper badibou	608	GMAM04628	Konteh kunda lower basic school	1	1	4	1	1	3
Upper badibou	608	GMAM04629	Konteh kunda lower basic school	1	1	4	1	1	3
Upper badibou	608	GMAM04630	Konteh kunda lower basic school	1	1	4	1	1	3
Upper badibou	608	GMAM04631	Konteh kunda lower basic school	1	1	4	1	1	3
Upper badibou	608	GMAM04632	Konteh kunda lower basic school	1	1	4	1	1	3
Upper badibou	608	GMAM04633	Konteh kunda lower basic school	1	1	4	1	1	3
Upper badibou	608	GMAM04634	Konteh kunda lower basic school	1	1	4	1	1	3
Upper badibou	608	GMAM04635	Konteh kunda lower basic school	1	1	4	1	1	3
Upper badibou	608	GMAM04636	Konteh kunda lower basic school	1	1	4	1	1	3
Upper badibou	608	GMAM04637	Konteh kunda lower basic school	1	1	4	1	1	3
Upper badibou	608	GMAM04638	Konteh kunda lower basic school	1	1	4	1	1	3
Upper badibou	608	GMAM04639	Konteh kunda lower basic school	1	1	4	1	1	3
Upper badibou	608	GMAM04640	Konteh kunda lower basic school	1	1	4	1	1	3
Upper badibou	608	GMAM04641	Konteh kunda lower basic school	1	1	4	1	1	3
Upper badibou	608	GMAM04642	Konteh kunda lower basic school	1	1	4	1	1	3
Upper badibou	608	GMAM04643	Konteh kunda lower basic school	1	1	4	1	1	3
Upper badibou	608	GMAM04644	Konteh kunda lower basic school	1	1	4	1	1	3
Upper badibou	608	GMAM04645	Konteh kunda lower basic school	1	1	4	1	1	3
Upper badibou	608	GMAM04646	Konteh kunda lower basic school	1	1	4	1	1	3
Upper badibou	608	GMAM04647	Konteh kunda lower basic school	1	1	4	1	1	3
Upper badibou	608	GMAM04648	Konteh kunda lower basic school	1	1	4	1	1	3
Upper badibou	608	GMAM04649	Konteh kunda lower basic school	1	1	4	1	1	3
Upper badibou	608	GMAM04650	Konteh kunda lower basic school	1	1	4	1	1	3
Upper badibou	608	GMAM04651	Konteh kunda lower basic school	1	1	4	1	1	3
Upper badibou	608	GMAM04652	Konteh kunda lower basic school	1	1	4	1	1	3
Upper badibou	608	GMAM04653	Konteh kunda lower basic school	1	1	4	1	1	3
Upper badibou	608	GMAM04654	Konteh kunda lower basic school	1	1	4	1	1	3
Upper badibou	608	GMAM04655	Konteh kunda lower basic school	1	1	4	1	1	3
Upper badibou	609	GMAM06288	Jajari lower basic school	1	3	5	1	1	2
Upper badibou	609	GMAM06289	Jajari lower basic school	1	3	5	1	1	2
Upper badibou	609	GMAM06290	Jajari lower basic school	1	3	5	1	1	2
Upper badibou	609	GMAM06291	Jajari lower basic school	1	3	5	1	1	2
Upper badibou	609	GMAM06292	Jajari lower basic school	1	3	5	1	1	2
Upper badibou	609	GMAM06293	Jajari lower basic school	1	3	5	1	1	2
Upper badibou	609	GMAM06294	Jajari lower basic school	1	3	5	1	1	2
Upper badibou	609	GMAM06295	Jajari lower basic school	1	3	5	1	1	2
Upper badibou	609	GMAM06296	Jajari lower basic school	1	3	5	1	1	2
Upper badibou	609	GMAM06297	Jajari lower basic school	1	3	5	1	1	2
Upper badibou	609	GMAM06298	Jajari lower basic school	1	3	5	1	1	2
Upper badibou	609	GMAM06299	Jajari lower basic school	1	3	5	1	1	2
Upper badibou	609	GMAM06300	Jajari lower basic school	1	3	5	1	1	2
Upper badibou	609	GMAM06301	Jajari lower basic school	1	3	5	1	1	2
Upper badibou	609	GMAM06302	Jajari lower basic school	1	3	5	1	1	2
Upper badibou	609	GMAM06303	Jajari lower basic school	1	3	5	1	1	2
Upper badibou	609	GMAM06304	Jajari lower basic school	1	3	5	1	1	2
Upper badibou	609	GMAM06305	Jajari lower basic school	1	3	5	1	1	2
Upper badibou	609	GMAM06306	Jajari lower basic school	1	3	5	1	1	2
Upper badibou	609	GMAM06307	Jajari lower basic school	1	3	5	1	1	2
Upper badibou	609	GMAM06308	Jajari lower basic school	1	3	5	1	1	2
Upper badibou	609	GMAM06309	Jajari lower basic school	1	3	5	1	1	2
Upper badibou	609	GMAM06310	Jajari lower basic school	1	3	5	1	1	2
Upper badibou	609	GMAM06311	Jajari lower basic school	1	3	5	1	1	2
Upper badibou	609	GMAM06312	Jajari lower basic school	1	3	5	1	1	2
Upper badibou	609	GMAM06313	Jajari lower basic school	1	3	5	1	1	2
Upper badibou	609	GMAM06314	Jajari lower basic school	1	3	5	1	1	2
Upper badibou	609	GMAM06315	Jajari lower basic school	1	3	5	1	1	2
Upper badibou	609	GMAM06316	Jajari lower basic school	1	3	5	1	1	2
Upper badibou	609	GMAM06317	Jajari lower basic school	1	3	5	1	1	2
Upper badibou	609	GMAM06318	Jajari lower basic school	1	3	5	1	1	2
Upper badibou	609	GMAM06319	Jajari lower basic school	1	3	5	1	1	2
Upper badibou	609	GMAM06320	Jajari lower basic school	1	3	5	1	1	2
Upper badibou	609	GMAM06321	Jajari lower basic school	1	3	5	1	1	2
Upper badibou	609	GMAM06322	Jajari lower basic school	1	3	5	1	1	2
Upper badibou	609	GMAM06323	Jajari lower basic school	1	3	5	1	1	2
Upper badibou	609	GMAM06324	Jajari lower basic school	1	3	5	1	1	2
Upper badibou	609	GMAM06325	Jajari lower basic school	1	3	5	1	1	2
Upper badibou	609	GMAM06326	Jajari lower basic school	1	3	5	1	1	2
Upper badibou	609	GMAM06327	Jajari lower basic school	1	3	5	1	1	2
Upper badibou	609	GMAM06328	Jajari lower basic school	1	3	5	1	1	2
Upper badibou	609	GMAM06329	Jajari lower basic school	1	3	5	1	1	2
Upper badibou	609	GMAM06330	Jajari lower basic school	1	3	5	1	1	2
Upper badibou	609	GMAM06331	Jajari lower basic school	1	3	5	1	1	2
Upper badibou	609	GMAM06332	Jajari lower basic school	1	3	5	1	1	2
Upper badibou	609	GMAM06333	Jajari lower basic school	1	3	5	1	1	2
Upper badibou	609	GMAM06334	Jajari lower basic school	1	3	5	1	1	2
Upper badibou	609	GMAM06335	Jajari lower basic school	1	3	5	1	1	2
Upper badibou	609	GMAM06336	Jajari lower basic school	1	3	5	1	1	2
Upper badibou	609	GMAM06337	Jajari lower basic school	1	3	5	1	1	2
Upper badibou	610	GMAM04656	Katchang	1	2	2	1	1	3
Upper badibou	610	GMAM04657	Katchang	1	2	2	1	1	3
Upper badibou	610	GMAM04658	Katchang	1	2	2	1	1	3
Upper badibou	610	GMAM04659	Katchang	1	2	2	1	1	3
Upper badibou	610	GMAM04660	Katchang	1	2	2	1	1	3
Upper badibou	610	GMAM04661	Katchang	1	2	2	1	1	3
Upper badibou	610	GMAM04662	Katchang	1	2	2	1	1	3
Upper badibou	610	GMAM04663	Katchang	1	2	2	1	1	3
Upper badibou	610	GMAM04664	Katchang	1	2	2	1	1	3
Upper badibou	610	GMAM04665	Katchang	1	2	2	1	1	3
Upper badibou	610	GMAM04666	Katchang	1	2	2	1	1	3
Upper badibou	610	GMAM04667	Katchang	1	2	2	1	1	3
Upper badibou	610	GMAM04668	Katchang	1	2	2	1	1	3
Upper badibou	610	GMAM04669	Katchang	1	2	2	1	1	3
Upper badibou	610	GMAM04670	Katchang	1	2	2	1	1	3
Upper badibou	610	GMAM04671	Katchang	1	2	2	1	1	3
Upper badibou	610	GMAM04672	Katchang	1	2	2	1	1	3
Upper badibou	610	GMAM04673	Katchang	1	2	2	1	1	3
Upper badibou	610	GMAM04674	Katchang	1	2	2	1	1	3
Upper badibou	610	GMAM04675	Katchang	1	2	2	1	1	3
Upper badibou	610	GMAM04676	Katchang	1	2	2	1	1	3
Upper badibou	610	GMAM04677	Katchang	1	2	2	1	1	3
Upper badibou	610	GMAM04678	Katchang	1	2	2	1	1	3
Upper badibou	610	GMAM04679	Katchang	1	2	2	1	1	3
Upper badibou	610	GMAM04680	Katchang	1	2	2	1	1	3
Upper badibou	610	GMAM04681	Katchang	1	2	2	1	1	3
Upper badibou	610	GMAM04682	Katchang	1	2	2	1	1	3
Upper badibou	610	GMAM04683	Katchang	1	2	2	1	1	3
Upper badibou	610	GMAM04684	Katchang	1	2	2	1	1	3
Upper badibou	610	GMAM04685	Katchang	1	2	2	1	1	3
Upper badibou	610	GMAM04686	Katchang	1	2	2	1	1	3
Upper badibou	610	GMAM04687	Katchang	1	2	2	1	1	3
Upper badibou	610	GMAM04688	Katchang	1	2	2	1	1	3
Upper badibou	610	GMAM04689	Katchang	1	2	2	1	1	3
Upper badibou	610	GMAM04690	Katchang	1	2	2	1	1	3
Upper badibou	610	GMAM04691	Katchang	1	2	2	1	1	3
Upper badibou	610	GMAM04692	Katchang	1	2	2	1	1	3
Upper badibou	610	GMAM04693	Katchang	1	2	2	1	1	3
Upper badibou	610	GMAM04694	Katchang	1	2	2	1	1	3
Upper badibou	610	GMAM04695	Katchang	1	2	2	1	1	3
Upper badibou	610	GMAM04696	Katchang	1	2	2	1	1	3
Upper badibou	610	GMAM04697	Katchang	1	2	2	1	1	3
Upper badibou	610	GMAM04698	Katchang	1	2	2	1	1	3
Upper badibou	610	GMAM04699	Katchang	1	2	2	1	1	3
Upper badibou	610	GMAM04700	Katchang	1	2	2	1	1	3
Upper badibou	610	GMAM04701	Katchang	1	2	2	1	1	3
Upper badibou	610	GMAM04702	Katchang	1	2	2	1	1	3
Upper badibou	610	GMAM04703	Katchang	1	2	2	1	1	3
Upper badibou	610	GMAM04704	Katchang	1	2	2	1	1	3
Upper badibou	610	GMAM04705	Katchang	1	2	2	1	1	3
Upper badibou	612	GMAM04556	Kerr Ndongo basic school	1	3	5	1	1	3
Upper badibou	612	GMAM04557	Kerr Ndongo basic school	1	3	5	1	1	3
Upper badibou	612	GMAM04558	Kerr Ndongo basic school	1	3	5	1	1	3
Upper badibou	612	GMAM04559	Kerr Ndongo basic school	1	3	5	1	1	3
Upper badibou	612	GMAM04560	Kerr Ndongo basic school	1	3	5	1	1	3
Upper badibou	612	GMAM04561	Kerr Ndongo basic school	1	3	5	1	1	3
Upper badibou	612	GMAM04562	Kerr Ndongo basic school	1	3	5	1	1	3
Upper badibou	612	GMAM04563	Kerr Ndongo basic school	1	3	5	1	1	3
Upper badibou	612	GMAM04565	Kerr Ndongo basic school	1	3	5	1	1	3
Upper badibou	612	GMAM04566	Kerr Ndongo basic school	1	3	5	1	1	3
Upper badibou	612	GMAM04564	Kerr Ndongo basic school	1	3	5	1	1	3
Upper badibou	612	GMAM04567	Kerr Ndongo basic school	1	3	5	1	1	3
Upper badibou	612	GMAM04568	Kerr Ndongo basic school	1	3	5	1	1	3
	612	GMAM04569	Kerr Ndongo basic school	1	3	5	1	1	3
Upper badibou	612	GMAM04570	Kerr Ndongo basic school	1	3	5	1	1	3
Upper badibou	612	GMAM04571	Kerr Ndongo basic school	1	3	5	1	1	3
Upper badibou	612	GMAM04572	Kerr Ndongo basic school	1	3	5	1	1	3
Upper badibou	612	GMAM04573	Kerr Ndongo basic school	1	3	5	1	1	3
Upper badibou	612	GMAM04574	Kerr Ndongo basic school	1	3	5	1	1	3
Upper badibou	612	GMAM04575	Kerr Ndongo basic school	1	3	5	1	1	3
Upper badibou	612	GMAM04576	Kerr Ndongo basic school	1	3	5	1	1	3
Upper badibou	612	GMAM04577	Kerr Ndongo basic school	1	3	5	1	1	3
Upper badibou	612	GMAM04578	Kerr Ndongo basic school	1	3	5	1	1	3
Upper badibou	612	GMAM04579	Kerr Ndongo basic school	1	3	5	1	1	3
Upper badibou	612	GMAM04580	Kerr Ndongo basic school	1	3	5	1	1	3
Upper badibou	612	GMAM04581	Kerr Ndongo basic school	1	3	5	1	1	3
Upper badibou	612	GMAM04582	Kerr Ndongo basic school	1	3	5	1	1	3
Upper badibou	612	GMAM04583	Kerr Ndongo basic school	1	3	5	1	1	3
Upper badibou	612	GMAM04584	Kerr Ndongo basic school	1	3	5	1	1	3
Upper badibou	612	GMAM04585	Kerr Ndongo basic school	1	3	5	1	1	3
Upper badibou	612	GMAM04586	Kerr Ndongo basic school	1	3	5	1	1	3
Upper badibou	612	GMAM04587	Kerr Ndongo basic school	1	3	5	1	1	3
Upper badibou	612	GMAM04588	Kerr Ndongo basic school	1	3	5	1	1	3
Upper badibou	612	GMAM04589	Kerr Ndongo basic school	1	3	5	1	1	3
Upper badibou	612	GMAM04590	Kerr Ndongo basic school	1	3	5	1	1	3
Upper badibou	612	GMAM04591	Kerr Ndongo basic school	1	3	5	1	1	3
Upper badibou	612	GMAM04592	Kerr Ndongo basic school	1	3	5	1	1	3
Upper badibou	612	GMAM04593	Kerr Ndongo basic school	1	3	5	1	1	3
Upper badibou	612	GMAM04594	Kerr Ndongo basic school	1	3	5	1	1	3
Upper badibou	612	GMAM04595	Kerr Ndongo basic school	1	3	5	1	1	3
Upper badibou	612	GMAM04596	Kerr Ndongo basic school	1	3	5	1	1	3
Upper badibou	612	GMAM04597	Kerr Ndongo basic school	1	3	5	1	1	3
Upper badibou	612	GMAM04598	Kerr Ndongo basic school	1	3	5	1	1	3
Upper badibou	612	GMAM04599	Kerr Ndongo basic school	1	3	5	1	1	3
Upper badibou	612	GMAM04600	Kerr Ndongo basic school	1	3	5	1	1	3
Upper badibou	612	GMAM04601	Kerr Ndongo basic school	1	3	5	1	1	3
Upper badibou	612	GMAM04602	Kerr Ndongo basic school	1	3	5	1	1	3
Upper badibou	612	GMAM04603	Kerr Ndongo basic school	1	3	5	1	1	3
Upper badibou	612	GMAM04604	Kerr Ndongo basic school	1	3	5	1	1	3
Upper badibou	612	GMAM04605	Kerr Ndongo basic school	1	3	5	1	1	3
Upper badibou	613	GMAM04704	Yallal tankonjala lower basic school	1	1	4	1	1	3
Upper badibou	613	GMAM04705	Yallal tankonjala lower basic school	1	1	4	1	1	3
Upper badibou	613	GMAM04706	Yallal tankonjala lower basic school	1	1	4	1	1	3
Upper badibou	613	GMAM04707	Yallal tankonjala lower basic school	1	1	4	1	1	3
Upper badibou	613	GMAM04708	Yallal tankonjala lower basic school	1	1	4	1	1	3
Upper badibou	613	GMAM04709	Yallal tankonjala lower basic school	1	1	4	1	1	3
Upper badibou	613	GMAM04710	Yallal tankonjala lower basic school	1	1	4	1	1	3
Upper badibou	613	GMAM04711	Yallal tankonjala lower basic school	1	1	4	1	1	3
Upper badibou	613	GMAM04712	Yallal tankonjala lower basic school	1	1	4	1	1	3
Upper badibou	613	GMAM04713	Yallal tankonjala lower basic school	1	1	4	1	1	3
Upper badibou	613	GMAM04714	Yallal tankonjala lower basic school	1	1	4	1	1	3
Upper badibou	613	GMAM04715	Yallal tankonjala lower basic school	1	1	4	1	1	3
Upper badibou	613	GMAM04716	Yallal tankonjala lower basic school	1	1	4	1	1	3
Upper badibou	613	GMAM04717	Yallal tankonjala lower basic school	1	1	4	1	1	3
Upper badibou	613	GMAM04718	Yallal tankonjala lower basic school	1	1	4	1	1	3
Upper badibou	613	GMAM04719	Yallal tankonjala lower basic school	1	1	4	1	1	3
Upper badibou	613	GMAM04720	Yallal tankonjala lower basic school	1	1	4	1	1	3
Upper badibou	613	GMAM04721	Yallal tankonjala lower basic school	1	1	4	1	1	3
Upper badibou	613	GMAM04722	Yallal tankonjala lower basic school	1	1	4	1	1	3
Upper badibou	613	GMAM04723	Yallal tankonjala lower basic school	1	1	4	1	1	3
Upper badibou	613	GMAM04724	Yallal tankonjala lower basic school	1	1	4	1	1	3
Upper badibou	613	GMAM04725	Yallal tankonjala lower basic school	1	1	4	1	1	3
Upper badibou	613	GMAM04726	Yallal tankonjala lower basic school	1	1	4	1	1	3
Upper badibou	613	GMAM04727	Yallal tankonjala lower basic school	1	1	4	1	1	3
Upper badibou	613	GMAM04728	Yallal tankonjala lower basic school	1	1	4	1	1	3
Upper badibou	613	GMAM04729	Yallal tankonjala lower basic school	1	1	4	1	1	3
Upper badibou	613	GMAM04730	Yallal tankonjala lower basic school	1	1	4	1	1	3
Upper badibou	613	GMAM04731	Yallal tankonjala lower basic school	1	1	4	1	1	3
Upper badibou	613	GMAM04732	Yallal tankonjala lower basic school	1	1	4	1	1	3
Upper badibou	613	GMAM04733	Yallal tankonjala lower basic school	1	1	4	1	1	3
Upper badibou	613	GMAM04736	Yallal tankonjala lower basic school	1	1	4	1	1	3
Upper badibou	613	GMAM04737	Yallal tankonjala lower basic school	1	1	4	1	1	3
Upper badibou	613	GMAM04738	Yallal tankonjala lower basic school	1	1	4	1	1	3
Upper badibou	613	GMAM04739	Yallal tankonjala lower basic school	1	1	4	1	1	3
Upper badibou	613	GMAM04740	Yallal tankonjala lower basic school	1	1	4	1	1	3
Upper badibou	613	GMAM04741	Yallal tankonjala lower basic school	1	1	4	1	1	3
Upper badibou	613	GMAM04742	Yallal tankonjala lower basic school	1	1	4	1	1	3
Upper badibou	613	GMAM04743	Yallal tankonjala lower basic school	1	1	4	1	1	3
Upper badibou	613	GMAM04744	Yallal tankonjala lower basic school	1	1	4	1	1	3
Upper badibou	613	GMAM04745	Yallal tankonjala lower basic school	1	1	4	1	1	3
Upper badibou	613	GMAM04746	Yallal tankonjala lower basic school	1	1	4	1	1	3
Upper badibou	613	GMAM04747	Yallal tankonjala lower basic school	1	1	4	1	1	3
Upper badibou	613	GMAM04748	Yallal tankonjala lower basic school	1	1	4	1	1	3
Upper badibou	613	GMAM04749	Yallal tankonjala lower basic school	1	1	4	1	1	3
Upper badibou	613	GMAM04750	Yallal tankonjala lower basic school	1	1	4	1	1	3
Upper badibou	613	GMAM04751	Yallal tankonjala lower basic school	1	1	4	1	1	3
Upper badibou	613	GMAM04752	Yallal tankonjala lower basic school	1	1	4	1	1	3
Upper badibou	613	GMAM04753	Yallal tankonjala lower basic school	1	1	4	1	1	3
Upper badibou	613	GMAM04754	Yallal tankonjala lower basic school	1	1	4	1	1	3
Upper badibou	613	GMAM04755	Yallal tankonjala lower basic school	1	1	4	1	1	3
Sabach Sanjal	614	GMAM06338	Sinchu Njabo lower basic cycle	2	2	3	1	1	2
Sabach Sanjal	614	GMAM06339	Sinchu Njabo lower basic cycle	2	2	3	1	1	2
Sabach Sanjal	614	GMAM06340	Sinchu Njabo lower basic cycle	2	2	3	1	1	2
Sabach Sanjal	614	GMAM06341	Sinchu Njabo lower basic cycle	2	2	3	1	1	2
Sabach Sanjal	614	GMAM06342	Sinchu Njabo lower basic cycle	2	2	3	1	1	2
Sabach Sanjal	614	GMAM06343	Sinchu Njabo lower basic cycle	2	2	3	1	1	2
Sabach Sanjal	614	GMAM06344	Sinchu Njabo lower basic cycle	2	2	3	1	1	2
Sabach Sanjal	614	GMAM06345	Sinchu Njabo lower basic cycle	2	2	3	1	1	2
Sabach Sanjal	614	GMAM06346	Sinchu Njabo lower basic cycle	2	2	3	1	1	2
Sabach Sanjal	614	GMAM06347	Sinchu Njabo lower basic cycle	2	2	3	1	1	2
Sabach Sanjal	614	GMAM06348	Sinchu Njabo lower basic cycle	2	2	3	1	1	2
Sabach Sanjal	614	GMAM06349	Sinchu Njabo lower basic cycle	2	2	3	1	1	2
Sabach Sanjal	614	GMAM06350	Sinchu Njabo lower basic cycle	2	2	3	1	1	2
Sabach Sanjal	614	GMAM06352	Sinchu Njabo lower basic cycle	2	2	3	1	1	2
Sabach Sanjal	614	GMAM06353	Sinchu Njabo lower basic cycle	2	2	3	1	1	2
Sabach Sanjal	614	GMAM06354	Sinchu Njabo lower basic cycle	2	2	3	1	1	2
Sabach Sanjal	614	GMAM06355	Sinchu Njabo lower basic cycle	2	2	3	1	1	2
Sabach Sanjal	614	GMAM06356	Sinchu Njabo lower basic cycle	2	2	3	1	1	2
Sabach Sanjal	614	GMAM06357	Sinchu Njabo lower basic cycle	2	2	3	1	1	2
Sabach Sanjal	614	GMAM06358	Sinchu Njabo lower basic cycle	2	2	3	1	1	2
Sabach Sanjal	614	GMAM06359	Sinchu Njabo lower basic cycle	2	2	3	1	1	2
Sabach Sanjal	614	GMAM06360	Sinchu Njabo lower basic cycle	2	2	3	1	1	2
Sabach Sanjal	614	GMAM06361	Sinchu Njabo lower basic cycle	2	2	3	1	1	2
Sabach Sanjal	614	GMAM06362	Sinchu Njabo lower basic cycle	2	2	3	1	1	2
Sabach Sanjal	614	GMAM06363	Sinchu Njabo lower basic cycle	2	2	3	1	1	2
Sabach Sanjal	614	GMAM06364	Sinchu Njabo lower basic cycle	2	2	3	1	1	2
Sabach Sanjal	614	GMAM06365	Sinchu Njabo lower basic cycle	2	2	3	1	1	2
Sabach Sanjal	614	GMAM06366	Sinchu Njabo lower basic cycle	2	2	3	1	1	2
Sabach Sanjal	614	GMAM06367	Sinchu Njabo lower basic cycle	2	2	3	1	1	2
Sabach Sanjal	614	GMAM06368	Sinchu Njabo lower basic cycle	2	2	3	1	1	2
Sabach Sanjal	614	GMAM06369	Sinchu Njabo lower basic cycle	2	2	3	1	1	2
Sabach Sanjal	614	GMAM06370	Sinchu Njabo lower basic cycle	2	2	3	1	1	2
Sabach Sanjal	614	GMAM06371	Sinchu Njabo lower basic cycle	2	2	3	1	1	2
Sabach Sanjal	614	GMAM06372	Sinchu Njabo lower basic cycle	2	2	3	1	1	2
Sabach Sanjal	614	GMAM06373	Sinchu Njabo lower basic cycle	2	2	3	1	1	2
Sabach Sanjal	614	GMAM06374	Sinchu Njabo lower basic cycle	2	2	3	1	1	2
Sabach Sanjal	614	GMAM06375	Sinchu Njabo lower basic cycle	2	2	3	1	1	2
Sabach Sanjal	614	GMAM06376	Sinchu Njabo lower basic cycle	2	2	3	1	1	2
Sabach Sanjal	614	GMAM06377	Sinchu Njabo lower basic cycle	2	2	3	1	1	2
Sabach Sanjal	614	GMAM06378	Sinchu Njabo lower basic cycle	2	2	3	1	1	2
Sabach Sanjal	614	GMAM06379	Sinchu Njabo lower basic cycle	2	2	3	1	1	2
Sabach Sanjal	614	GMAM06380	Sinchu Njabo lower basic cycle	2	2	3	1	1	2
Sabach Sanjal	614	GMAM06381	Sinchu Njabo lower basic cycle	2	2	3	1	1	2
Sabach Sanjal	614	GMAM06382	Sinchu Njabo lower basic cycle	2	2	3	1	1	2
Sabach Sanjal	614	GMAM06383	Sinchu Njabo lower basic cycle	2	2	3	1	1	2
Sabach Sanjal	614	GMAM06384	Sinchu Njabo lower basic cycle	2	2	3	1	1	2
Sabach Sanjal	614	GMAM06385	Sinchu Njabo lower basic cycle	2	2	3	1	1	2
Sabach Sanjal	614	GMAM06386	Sinchu Njabo lower basic cycle	2	2	3	1	1	2
Sabach Sanjal	614	GMAM06387	Sinchu Njabo lower basic cycle	2	2	3	1	1	2
Sabach Sanjal	614	GMAM06388	Sinchu Njabo lower basic cycle	2	2	3	1	1	2
Sabach Sanjal	519	GMAM02628	Kataba lower basic	1	2	4	1	1	3
Sabach Sanjal	519	GMAM02630	Kataba lower basic	1	2	4	1	1	3
Sabach Sanjal	519	GMAM02643	Kataba lower basic	1	2	4	1	1	3
Sabach Sanjal	519	GMAM02645	Kataba lower basic	1	2	4	1	1	3
Sabach Sanjal	519	GMAM02648	Kataba lower basic	1	2	4	1	1	3
Sabach Sanjal	519	GMAM02669	Kataba lower basic	1	2	4	1	1	3
Sabach Sanjal	519	GMAM02672	Kataba lower basic	1	2	4	1	1	3
Sabach Sanjal	519	GMAM02674	Kataba lower basic	1	2	4	1	1	3
Sabach Sanjal	520	GMAM02527	Kunjata lower basic	2	2	4	1	1	2
Sabach Sanjal	520	GMAM02534	Kunjata lower basic	2	2	4	1	1	2
Sabach Sanjal	520	GMAM02537	Kunjata lower basic	2	2	4	1	1	2
Sabach Sanjal	520	GMAM02545	Kunjata lower basic	2	2	4	1	1	2
Sabach Sanjal	520	GMAM02547	Kunjata lower basic	2	2	4	1	1	2
Sabach Sanjal	520	GMAM02548	Kunjata lower basic	2	2	4	1	1	2
Sabach Sanjal	520	GMAM02550	Kunjata lower basic	2	2	4	1	1	2
Sabach Sanjal	520	GMAM02554	Kunjata lower basic	2	2	4	1	1	2
Sabach Sanjal	520	GMAM02555	Kunjata lower basic	2	2	4	1	1	2
Sabach Sanjal	520	GMAM02561	Kunjata lower basic	2	2	4	1	1	2
Sabach Sanjal	520	GMAM02567	Kunjata lower basic	2	2	4	1	1	2
Sabach Sanjal	520	GMAM02571	Kunjata lower basic	2	2	4	1	1	2
Sabach Sanjal	520	GMAM02572	Kunjata lower basic	2	2	4	1	1	2
Sabach Sanjal	520	GMAM02574	Kunjata lower basic	2	2	4	1	1	2
Sabach Sanjal	520	GMAM02575	Kunjata lower basic	2	2	4	1	1	2
Sabach Sanjal	521	GMAM02577	Loumen lower basic	1	3	5	1	1	3
Sabach Sanjal	521	GMAM02578	Loumen lower basic	1	3	5	1	1	3
Sabach Sanjal	521	GMAM02580	Loumen lower basic	1	3	5	1	1	3
Sabach Sanjal	521	GMAM02583	Loumen lower basic	1	3	5	1	1	3
Sabach Sanjal	521	GMAM02589	Loumen lower basic	1	3	5	1	1	3
Sabach Sanjal	521	GMAM02593	Loumen lower basic	1	3	5	1	1	3
Sabach Sanjal	521	GMAM02597	Loumen lower basic	1	3	5	1	1	3
Sabach Sanjal	521	GMAM02599	Loumen lower basic	1	3	5	1	1	3
Sabach Sanjal	521	GMAM02602	Loumen lower basic	1	3	5	1	1	3
Sabach Sanjal	521	GMAM02604	Loumen lower basic	1	3	5	1	1	3
Sabach Sanjal	521	GMAM02609	Loumen lower basic	1	3	5	1	1	3
Sabach Sanjal	521	GMAM02616	Loumen lower basic	1	3	5	1	1	3
Sabach Sanjal	521	GMAM02619	Loumen lower basic	1	3	5	1	1	3
Sabach Sanjal	521	GMAM02621	Loumen lower basic	1	3	5	1	1	3
Upper badibou	602	GMAM02427	Ballingho lower basic	1	2	4	1	1	3
Upper badibou	602	GMAM02432	Ballingho lower basic	1	2	4	1	1	3
Upper badibou	602	GMAM02441	Ballingho lower basic	1	2	4	1	1	3
Upper badibou	602	GMAM02462	Ballingho lower basic	1	2	4	1	1	3
Upper badibou	602	GMAM02464	Ballingho lower basic	1	2	4	1	1	3
Upper badibou	602	GMAM02467	Ballingho lower basic	1	2	4	1	1	3
Upper badibou	602	GMAM02468	Ballingho lower basic	1	2	4	1	1	3
Upper badibou	603	GMAM02477	Maka Farafenni lower basic	1	3	4	1	1	3
Upper badibou	603	GMAM02478	Maka Farafenni lower basic	1	3	4	1	1	3
Upper badibou	603	GMAM02481	Maka Farafenni lower basic	1	3	4	1	1	3
Upper badibou	603	GMAM02484	Maka Farafenni lower basic	1	3	4	1	1	3
Upper badibou	603	GMAM02487	Maka Farafenni lower basic	1	3	4	1	1	3
Upper badibou	603	GMAM02488	Maka Farafenni lower basic	1	3	4	1	1	3
Upper badibou	603	GMAM02489	Maka Farafenni lower basic	1	3	4	1	1	3
Upper badibou	603	GMAM02490	Maka Farafenni lower basic	1	3	4	1	1	3
Upper badibou	603	GMAM02491	Maka Farafenni lower basic	1	3	4	1	1	3
Upper badibou	603	GMAM02493	Maka Farafenni lower basic	1	3	4	1	1	3
Upper badibou	603	GMAM02496	Maka Farafenni lower basic	1	3	4	1	1	3
Upper badibou	603	GMAM02497	Maka Farafenni lower basic	1	3	4	1	1	3
Upper badibou	603	GMAM02498	Maka Farafenni lower basic	1	3	4	1	1	3
Upper badibou	603	GMAM02499	Maka Farafenni lower basic	1	3	4	1	1	3
Upper badibou	603	GMAM02502	Maka Farafenni lower basic	1	3	4	1	1	3
Upper badibou	603	GMAM02504	Maka Farafenni lower basic	1	3	4	1	1	3
Upper badibou	603	GMAM02505	Maka Farafenni lower basic	1	3	4	1	1	3
Upper badibou	603	GMAM02506	Maka Farafenni lower basic	1	3	4	1	1	3
Upper badibou	603	GMAM02508	Maka Farafenni lower basic	1	3	4	1	1	3
Upper badibou	603	GMAM02509	Maka Farafenni lower basic	1	3	4	1	1	3
Upper badibou	603	GMAM02511	Maka Farafenni lower basic	1	3	4	1	1	3
Upper badibou	603	GMAM02512	Maka Farafenni lower basic	1	3	4	1	1	3
Upper badibou	603	GMAM02514	Maka Farafenni lower basic	1	3	4	1	1	3
Upper badibou	603	GMAM02520	Maka Farafenni lower basic	1	3	4	1	1	3
Upper badibou	603	GMAM02521	Maka Farafenni lower basic	1	3	4	1	1	3
Upper badibou	603	GMAM02523	Maka Farafenni lower basic	1	3	4	1	1	3
Upper badibou	603	GMAM02526	Maka Farafenni lower basic	1	3	4	1	1	3
Upper badibou	611	GMAM06204	Kerr Biram Lower School	1	3	4	1	1	3
Upper badibou	607	GMAM06093	Yallal Ba lower Basic School	2	3	4	1	1	3
Upper badibou	607	GMAM06101	Yallal Ba lower Basic School	2	3	4	1	1	3
Upper badibou	607	GMAM06109	Yallal Ba lower Basic School	2	3	4	1	1	3
Upper badibou	607	GMAM06116	Yallal Ba lower Basic School	2	3	4	1	1	3
